# Supplementary material for: Extracellular Vesicles in Synovial Fluid from Rheumatoid Arthritis Patients Contain miRNAs with Capacity to Modulate Inflammation
Source: Int J Mol Sci. 2021 May 6;22(9):4910. doi: 10.3390/ijms22094910 (PMC8125513; doi:10.3390/ijms22094910)
Supplement: Supplementary file 1 [file ijms-22-04910-s001.zip]

Archive with 1 entries (1 files):
- ijms-1188455-supplementary.xlsx
