# Supplementary material for: Extracellular Vesicles in Synovial Fluid from Rheumatoid Arthritis Patients Contain miRNAs with Capacity to Modulate Inflammation
Source: Int J Mol Sci. 2021 May 6;22(9):4910. doi: 10.3390/ijms22094910 (PMC8125513; doi:10.3390/ijms22094910)
Supplement: Supplementary file 1 [file ijms-22-04910-s001.zip › ijms-1188455-supplementary.xlsx]

## Sheet: ST1. Patient details
Supplementary table 1. Individual patient details and clinical parameters
Sample ID	Group	Age	Sex	Synovial fluid white cell count (cells µL-1)	Synovial fluid red blood cell count (cells µL-1)	Anti-citrullinated peptide antibody (ACPA)	Rheumatoid factor	Nodules	Erosions	Disease Activity Score 28	Tender 28-joint count	Swollen 28-joint count	C-reactive protein (mg L-1)	Erythrocyte sedimentation rate (mm hr-1)	Disease duration	Medications	Other illness
miRNA10	High-grade RA	69	F	7000	2300	Positive	Positive	N	N	4.7	6	6	29	77	3y	Methotrexate 10 mg
miRNA13	High-grade RA	50	F	10300	8500	Positive	Positive	N	Y	5.38	5	3	164	81	15y	Sulphasalazine 2 g, Prednisone 5 mg
miRNA14	High-grade RA	80+	M	4900	500	Positive	Positive	N	y	4.35	6	4	11	46	16y	Etanercept, Methotrexate 20 mg, Plaquenil 200 mg, Prednisone 4 mg
miRNA3	High-grade RA	59	F	13800	2200	Negative	Positive	N	NA	3.72	3	3	6	17	2y	Methotrexate 7.5 mg, Prednisone 7.5 mg	Thyrotoxic
miRNA4	High-grade RA	51	M	6390	1170	Positive	Negative	N	N	3.31	1	1	20	23	1m	-	Hypercholesterolaemia (norx)
miRNA5	High-grade RA	65	M	ND*	ND	Negative	Positive	N	Y	4.8	10	17	12	10	6y	Methotrexate 7.5 mg (2w), Sulphasalazine 2 g, Prednison 5 mg	Etoh, BPH
miRNA8	High-grade RA	77	F	11250	3150	Positive	Positive	Y	Y	5.41	5	5	39	70	32y	Methotrexate 15 mg	Lung Cancer, Chronic obstructive pulmonary disease, OP
miRNA1	Low-grade RA	62	M	129	669	Negative	Negative	N	Y	5	15	11	2	10	1y	Methotrexate 10 mg
miRNA11	Low-grade RA	74	F	40	1800	Positive	Positive	N	Y	2.59	1	2	2	28	14y	Abatacept, Methotrexate 20 mg, Plaquenil 200 mg, Prednisone 5 mg
miRNA6	Low-grade RA	62	F	100	1800	Negative	Positive	N	N	4.57	10	10	2	18	5y	Etanercept, Prednisone 5 mg, Leflunomide 10 mg	Lupu/RA/Sjogrens overlap
miRNA7	Low-grade RA	58	M	320	28	Negative	Positive	N	N	3.5	2	6	2	16	2m	-	Hodgkins Lymphoma
miRNA9	Low-grade RA	82	F	270	7335	Negative	Negative	Y	N	2.74	2	2	1.4	10	10y	Plaquenil 200 mg, Prednisone 10 mg	Renal failure, Osteoporosis
*miRNA_5 had presented with > 10000 WCC on multiple separate occasions and assessed by the treating rheumatoligist as having high-grade active inflammation at the time of aspiration

## Sheet: ST2. Antibody details
Supplementary table 2. Primary antibody details
Target antigen	Clone	Dilution	Raised in	Clonality	Supplier	Catalog #
Syntenin	EPR8102	1000	Rabbit	Monoclonal	abcam	ab133267
FLOT1	18/Flotillin-1	1000	Mouse	Monoclonal	BD Biosciences	610821
TSG101		2000	Rabbit	Polyclonal	Sigma-Aldrich	T5701
Rab 27b	N-17	1000	Goat	Polyclonal	Santa Cruz Biotechnology	sc-22991
HSP70	W27	1000	Mouse	Monoclonal	Santa Cruz Biotechnology	sc-24
Annexin 1	29/Annexin I	2000	Mouse	Monoclonal	BD Biosciences	610066

## Sheet: ST3. NGS counts and norm factor
Supplementary table 3. Library size and normalisation factors
Sample ID	Joint status	Library size	Normalisation factor
miRNA3	High-grade inflammation	594180	1.17267
miRNA4	High-grade inflammation	15722	1.14797
miRNA5	High-grade inflammation	984525	0.520502
miRNA8	High-grade inflammation	659545	0.903401
miRNA10	High-grade inflammation	81474	0.690836
miRNA13	High-grade inflammation	560197	0.907548
miRNA14	High-grade inflammation	1070392	0.793372
miRNA1	Low-grade inflammation	77072	1.04683
miRNA6	Low-grade inflammation	241966	0.754321
miRNA7	Low-grade inflammation	109518	1.14872
miRNA9	Low-grade inflammation	322332	1.02484
miRNA11	Low-grade inflammation	83870	1.17898

## Sheet: ST4. Unfiltered miRNA counts
Supplementary table 4. All identified miRNAs and unfiltered counts
Sample ID	miRNA3	miRNA4	miRNA5	miRNA8	miRNA10	miRNA13	miRNA14	miRNA1	miRNA6	miRNA7	miRNA9	miRNA11
Group	RAhigh	RAhigh	RAhigh	RAhigh	RAhigh	RAhigh	RAhigh	RAlow	RAlow	RAlow	RAlow	RAlow
hsa-miR-21-5p	212432	44348.3	410674	473191	17414.4	148084	412322	53956.9	77297.3	55839.5	187609	65973.8
hsa-miR-100-5p	27115.9	44348.3	141324	105383	77890.8	164703	294993	59810.4	231815	60985.1	278868	102056
hsa-miR-148a-3p	39748.4	170998	128540	43661	346015	35109.3	33095.1	62987.7	44298.7	64994.7	35936.9	27325.5
hsa-miR-92a-3p	73189.7	76842.6	30389.6	23157.6	76696.1	51187.9	31796.5	19166.2	96073	16425.8	22983	32666.1
hsa-miR-99a-5p	18474.2	7226.74	18562.7	34641.8	7207.3	32828.2	54545.8	180103	13658.6	101448	30548.3	51301.4
hsa-let-7a-5p	27506.2	17832.9	71863.2	50920.5	13869.2	49692.8	62131.4	35542.3	58584.3	33225.7	56834	45526.8
hsa-miR-10b-5p	11960.5	43412.4	48741.6	19428	75202.7	33317.1	34815.2	22070.2	38617.3	23355.6	39402.1	35666.6
hsa-miR-26a-5p	43486.7	8994.43	36046.2	47045.3	4077.64	17662.7	43774.2	67907.3	20285.3	47726.9	47643.8	35053.3
hsa-miR-99b-5p	13574	35873.7	48606.7	27671.4	53165.2	46201.5	28776.3	21033.8	40387.3	17949.4	19279.7	26306.5
hsa-let-7b-5p	15700.3	22356.1	37358.2	29129.5	26712.5	42910.2	35801.5	27183.4	55936.5	20782.8	25450.6	36044
hsa-miR-146b-5p	12972.4	9930.27	93704.1	50227.9	6051.53	31502.8	44617	17594.6	6120.32	25280.2	7659.74	7359.77
hsa-miR-30d-5p	28982	9410.36	31149.1	28840.4	4817.85	35515.4	38755.9	20692.2	22489.4	17154.2	19060.6	19852.5
hsa-miR-320a	13750.1	11334	15090.4	20532.5	8518.9	21465.2	25517	22742.1	23429.9	19346	31889.8	21890.6
hsa-let-7i-5p	12531.5	10606.1	71552.7	23309.5	6116.47	15557.4	18204.9	10670.7	21452.5	10658.7	16744.1	8888.34
hsa-miR-222-3p	6071.33	15961.2	11579.3	19349	19985.6	22045.1	16136.6	9600.18	21761.1	7497.84	44915.5	16106.6
hsa-let-7f-5p	12416.7	10502.2	56475.3	21508.1	6674.87	16816.2	18231.8	11615.9	20073.1	11059.6	14658.2	10832.1
hsa-miR-378a-3p	6994.43	6862.8	60766.2	19563.2	7142.37	17749.6	18303.5	2459.83	16779	1784.25	6971.99	3491.17
hsa-let-7c-5p	7020.46	14141.5	14571.1	10810.2	11674.5	23170.4	15361	13870.7	14136	12917.4	5169.48	18644.8
hsa-miR-151a-3p	2916.26	10606.1	33800.9	7631.84	36270.3	9714.29	10921.1	9247.15	6057.62	7965.62	6662.12	4208.28
hsa-miR-10a-5p	7755.26	12841.8	26100.5	11540.3	9401.96	13565.3	7969.67	8996.61	9790.58	3494.98	15742.7	11832.3
hsa-miR-140-3p	14960.9	13621.6	26119	8087.38	14064	16323.2	14648.2	1639.89	14840.2	2686.39	6907.75	2604.23
hsa-miR-25-3p	28135.4	13257.7	21680.2	9587.12	9479.87	13280.4	11175.2	3245.61	13620	2332.22	5690.96	4425.3
hsa-miR-28-3p	7502.67	11542	24304.3	7078.54	20583	16921.2	10266.6	2106.8	5454.75	1637.23	3525.67	2641.97
hsa-miR-125b-5p	3214.77	779.864	2877.26	8409.79	831.112	9221.31	18869.9	10761.8	12028.4	7624.81	19189	19258.1
hsa-miR-191-5p	24003.7	3483.39	7755.86	12538.8	1921.95	10146.7	19687.3	8415.82	3882.47	5466.34	9008.79	5359.43
hsa-miR-125a-5p	3629.63	1663.71	3749.5	11059.8	870.07	12694.4	11463.6	11228.7	13224.5	9128.39	9337.55	20881
hsa-miR-532-5p	5782	6654.84	41183.5	7592.32	6765.77	8093.9	8397.07	2004.31	6298.76	2018.14	4459.05	2991.09
hsa-miR-409-3p	3703.11	7382.71	3749.5	8072.82	13921.1	13163.2	6699.42	5181.59	12303.3	9389.01	4833.16	8331.64
hsa-let-7g-5p	8413.52	1507.74	15522.8	14573.1	493.473	7685.77	12370.7	5238.53	7837.28	5259.18	9654.98	5878.38
hsa-miR-92b-3p	2772.36	11542	1145.73	3450.87	12986.1	5645.12	4401.03	7652.81	12433.5	8252.97	3786.41	16918
hsa-miR-27a-3p	4268	935.837	14696.8	14317.2	1025.9	3349.9	11323.1	11581.7	5179.84	8480.18	7935.6	3491.17
hsa-miR-30e-3p	8460.98	16897	19950.5	4172.66	20141.5	4735.92	4266.53	1172.98	1982.23	1369.93	1511.54	1141.71
hsa-miR-486-5p	284.737	831.855	218.058	336.974	818.126	719.278	572.358	2357.34	71234.9	815.273	2369.34	2226.8
hsa-miR-146a-5p	5737.61	207.964	21565.6	17067.1	402.57	9399.1	11406.8	2573.71	1707.32	1309.78	4315.45	2641.97
hsa-miR-941	6126.44	24279.8	8288.07	2059.29	20479.1	6608.87	4554.95	922.437	1760.37	1269.69	797.339	1075.66
hsa-miR-27b-3p	2587.13	1767.69	4935.88	5930.33	1012.92	3943.91	8570.42	6821.48	16195.4	4323.62	13437.6	6680.41
hsa-miR-221-3p	3207.12	363.936	2842.15	9716.09	272.709	4867.25	10284.5	3803.63	3019.16	1637.23	31935.1	3632.71
hsa-miR-152-3p	2371.28	3275.43	7572.91	6652.12	3337.43	8570.72	11160.2	2915.36	9071.96	2886.87	12145.2	4434.74
hsa-miR-423-3p	9350.4	3379.41	6800.47	6292.26	3220.56	6455.32	5744.5	6069.87	5020.68	4250.11	6204.88	7095.58
hsa-miR-143-3p	12808.6	13777.6	11089.6	3253.26	7557.93	3626.7	5598.05	307.479	2425.94	380.906	5709.85	358.553
hsa-miR-23a-3p	4301.67	675.882	7737.38	7981.3	519.445	4069.17	6869.79	5124.65	5888.81	2071.6	15391.3	2528.74
hsa-miR-30c-5p	9240.18	363.936	4935.88	7317.75	350.625	3610.53	8154.98	5648.51	2454.88	3682.09	5456.67	4849.9
hsa-miR-361-3p	5070.16	1923.66	12314.8	5701.52	3220.56	9358.7	6286.97	1412.13	2290.9	1142.72	1700.49	1245.5
hsa-miR-27a-5p	4157.78	3691.36	13831.9	5524.71	3506.25	4990.5	5496.43	1024.93	2696.03	568.018	2210.63	849.205
hsa-miR-150-5p	8822.26	51.9909	9712.84	4301.62	909.029	13660.2	4274	1172.98	303.845	661.574	136.039	169.841
hsa-miR-3615	10471	7798.64	2115.91	1179.41	9765.57	2462.92	1099.88	1218.53	1856.83	1256.32	563.05	1547.44
hsa-miR-199a-5p	1428.28	207.964	936.912	3717.12	220.764	1917.4	4129.05	2926.75	3313.36	2332.22	10917.1	4812.16
hsa-miR-1246	1631.88	7590.67	4168.98	1121.17	12323.8	3446.88	3579.1	284.703	598.045	588.066	513.924	858.64
hsa-miR-106b-3p	3626.57	5822.98	6314.46	1503.9	4986.67	3101.38	3359.43	284.703	1885.77	447.732	725.54	500.087
hsa-miR-155-5p	2378.93	259.955	7863.04	5905.37	311.667	5750.18	4897.17	1195.75	815.077	928.877	918.262	934.125
hsa-miR-127-3p	774.608	1923.66	2123.3	2206.97	10557.7	3159.97	1891.92	967.99	2927.53	1750.83	1711.82	1604.05
hsa-miR-24-3p	1602.79	207.964	1966.22	3440.46	246.736	1157.71	3616.46	5819.33	1572.28	3301.19	5271.5	2302.29
hsa-miR-122-5p	725.621	8474.52	166.316	243.37	3259.52	1388.04	847.328	1446.29	183.272	12088.8	249.405	877.512
hsa-miR-1307-3p	3289.79	2859.5	2313.64	2086.33	2727.09	2222.49	2395.53	4145.27	2305.37	2285.44	1606.01	1622.92
hsa-miR-22-3p	1344.08	311.946	2999.23	4309.94	337.639	1428.45	4354.7	2619.27	1818.25	2211.93	5464.23	2613.66
hsa-miR-30a-5p	1250.7	623.891	4717.82	3247.02	571.39	3572.14	5193.06	1355.19	2802.13	888.781	3348.07	2151.32
hsa-miR-223-3p	17301.6	675.882	1770.34	2338.02	142.847	1493.11	4792.56	409.972	81.99	153.699	385.443	84.9205
hsa-miR-7641	2345.25	1403.75	2842.15	1322.94	2532.29	2499.29	1593.04	1412.13	4022.34	842.004	4357.02	2028.66
hsa-let-7e-5p	848.088	415.927	3280.12	3363.5	870.07	2159.85	2316.33	2004.31	2734.61	2105.01	2335.33	3085.44
hsa-miR-101-3p	3641.88	2131.63	5952.26	2523.15	2259.59	1963.87	2465.77	102.493	1678.38	474.462	974.945	386.86
hsa-miR-199b-5p	1468.08	467.918	1679.79	1304.21	142.847	895.057	1558.67	614.958	2464.52	868.734	8400.4	1594.62
hsa-let-7d-5p	1478.8	519.909	1713.05	2475.3	350.625	1381.98	2591.3	1526.01	1538.52	1710.74	2981.52	2245.67
hsa-miR-3184-3p	2291.68	2755.52	1875.67	1248.05	2233.61	1042.55	1090.92	1104.65	2015.99	788.543	1473.75	2141.88
hsa-miR-128-3p	2173.8	779.864	1698.27	1722.31	597.362	1066.79	1591.54	3405.05	728.265	3314.55	1027.85	1387.03
hsa-miR-99b-3p	805.225	883.846	3575.79	1765.99	1623.27	2582.13	1850.08	649.123	2334.3	875.416	1216.79	1028.48
hsa-miR-181a-5p	2400.37	623.891	3147.06	2808.12	168.82	1771.93	2677.98	819.944	824.723	795.226	1651.36	886.947
hsa-miR-148b-3p	1279.79	987.828	5416.35	2005.2	779.168	1159.73	1735.01	421.36	1567.46	507.875	1428.41	1037.92
hsa-miR-26b-5p	2481.5	155.973	2060.47	2300.58	142.847	884.954	2561.41	2300.4	598.045	1389.97	2157.73	1122.84
hsa-miR-23b-3p	425.575	207.964	502.643	817.474	103.889	767.769	1576.6	1844.87	2599.57	721.717	4957.86	1443.65
hsa-miR-186-5p	1411.44	363.936	1313.89	2454.5	64.9306	1212.27	3724.06	1081.87	665.566	360.859	1405.73	802.027
hsa-miR-3529-3p	2086.54	1975.66	3804.94	1006.76	1480.42	1224.39	1161.15	91.1049	472.648	153.699	283.414	122.663
hsa-miR-30e-5p	2802.98	155.973	1637.29	2200.73	51.9445	818.28	2559.92	364.42	443.711	447.732	1058.08	1141.71
hsa-miR-221-5p	399.551	675.882	2053.08	1468.54	2298.54	1398.15	1455.55	250.539	733.087	153.699	1526.66	179.277
hsa-miR-744-5p	1664.03	1767.69	1106.92	757.152	1129.79	1074.88	685.933	1002.15	926.005	721.717	922.041	566.136
hsa-miR-223-5p	3225.49	623.891	1591.09	1160.69	960.973	998.099	1838.12	421.36	115.751	608.114	226.731	103.792
hsa-miR-451a	10.7159	0	16.6316	162.247	0	28.2862	258.532	3758.08	5261.83	273.985	1798.74	122.663
hsa-miR-769-5p	1393.07	1819.68	2418.97	640.667	1103.82	1266.82	1032.63	79.7168	622.16	106.921	476.136	311.375
hsa-miR-381-3p	226.565	987.828	885.169	1098.29	1779.1	755.646	757.664	1184.36	858.484	1229.59	774.666	471.78
hsa-miR-29a-3p	661.325	207.964	1326.83	1805.52	90.9029	543.499	1649.82	797.168	535.347	641.526	1564.45	943.561
hsa-miR-2110	995.049	259.955	1082.9	990.122	246.736	854.648	517.065	1514.62	1268.43	581.383	729.319	1726.72
hsa-let-7d-3p	1333.37	727.873	670.807	680.189	441.528	678.869	869.745	1002.15	815.077	1069.21	699.088	1358.73
hsa-miR-615-3p	182.171	259.955	105.333	353.615	298.681	333.373	279.454	3222.84	607.691	1984.72	793.56	1358.73
hsa-miR-210-3p	172.985	259.955	970.175	1732.71	90.9029	852.627	1159.66	296.091	1340.78	213.842	2040.58	490.652
hsa-miR-629-5p	1168.03	1455.75	1755.56	326.574	714.237	1533.52	1404.74	113.881	467.826	80.1908	204.058	132.099
hsa-miR-320b	544.981	571.9	476.772	700.989	220.764	743.523	842.845	979.378	1032.11	701.67	1186.56	1170.02
hsa-miR-134-5p	489.87	311.946	537.754	1158.61	649.306	1262.78	1044.59	455.525	1114.1	588.066	1137.44	367.989
hsa-miR-103b	1212.43	415.927	1371.18	1123.25	129.861	1194.08	1709.6	284.703	371.367	20.0477	612.175	311.375
hsa-miR-30a-3p	316.885	623.891	1703.81	576.184	1363.54	816.259	747.203	387.196	675.212	360.859	642.406	500.087
hsa-miR-3613-3p	851.15	259.955	242.082	605.305	181.806	715.237	1255.3	933.825	405.127	1396.66	725.54	820.898
hsa-miR-125b-2-3p	323.008	623.891	1051.49	663.548	519.445	1381.98	1146.21	580.794	477.471	421.002	385.443	594.443
hsa-miR-146b-3p	572.536	363.936	2559.41	746.751	142.847	1206.2	1421.18	159.434	260.439	106.921	117.145	150.97
hsa-miR-328-3p	681.226	259.955	171.86	443.059	77.9168	448.539	240.599	1526.01	839.192	1329.83	551.713	820.898
hsa-miR-342-3p	796.039	259.955	752.117	1019.24	64.9306	1078.92	905.61	933.825	260.439	327.446	510.146	415.167
hsa-miR-185-5p	598.56	259.955	1034.85	936.039	116.875	808.177	1356.92	204.986	728.265	307.398	532.819	160.405
hsa-miR-370-3p	212.787	311.946	546.994	734.271	636.32	755.646	802.496	842.721	491.94	748.448	532.819	349.117
hsa-miR-192-5p	1212.43	1143.8	1203.02	536.663	311.667	701.094	629.145	136.657	245.97	507.875	151.154	169.841
hsa-miR-197-3p	1794.15	415.927	291.977	486.74	142.847	464.702	418.434	899.661	405.127	474.462	393.001	754.849
hsa-miR-1-3p	274.021	3587.37	306.76	586.585	298.681	103.043	112.08	444.137	178.449	400.954	173.827	396.296
hsa-miR-484	1039.44	0	498.947	659.388	51.9445	537.438	823.418	660.511	559.461	668.257	517.703	547.265
hsa-miR-432-5p	211.257	883.846	271.649	384.816	999.932	745.544	330.264	364.42	834.369	467.78	457.242	443.474
hsa-miR-501-3p	433.229	727.873	1108.77	542.903	727.223	814.239	687.427	182.21	405.127	113.604	321.203	264.197
hsa-miR-671-3p	324.539	1455.75	565.474	251.691	1610.28	367.721	153.924	216.374	617.337	367.541	170.049	207.583
hsa-miR-574-3p	278.614	51.9909	251.322	413.937	116.875	240.433	534.998	1252.69	501.586	547.971	1167.67	764.284
hsa-miR-382-5p	292.391	51.9909	284.585	723.87	259.723	658.665	608.223	148.046	897.068	574.701	767.108	462.345
hsa-miR-1180-3p	99.5049	155.973	46.1988	195.528	155.834	204.065	337.736	2061.25	342.429	1102.62	290.972	632.186
hsa-miR-93-5p	1474.2	0	345.567	659.388	0	363.68	1217.94	250.539	226.678	167.064	498.809	254.761
hsa-miR-181b-5p	505.179	259.955	657.871	611.546	12.9861	545.52	735.248	353.032	381.013	514.558	377.886	320.811
hsa-miR-193a-5p	522.018	363.936	134.901	474.26	181.806	545.52	1026.66	296.091	414.773	153.699	581.944	349.117
hsa-miR-423-5p	881.767	415.927	439.813	318.253	701.251	309.128	313.825	193.598	443.711	180.429	374.107	471.78
hsa-miR-103a-3p	670.51	415.927	923.976	366.095	155.834	787.973	730.765	79.7168	168.803	53.4605	302.309	141.534
hsa-miR-142-5p	964.432	259.955	678.199	703.07	90.9029	523.295	919.06	170.822	91.6359	213.842	117.145	56.6136
hsa-miR-148a-5p	416.39	207.964	875.93	480.5	259.723	470.763	505.109	193.598	443.711	126.969	321.203	358.553
hsa-miR-379-5p	162.27	207.964	641.24	474.26	675.279	436.416	349.691	148.046	458.18	407.637	358.991	141.534
hsa-miR-7704	211.257	571.9	194.035	131.046	285.695	181.84	64.2595	170.822	699.327	180.429	1247.02	490.652
hsa-miR-3614-5p	304.638	779.864	369.591	139.366	2233.61	250.535	245.083	11.3881	24.1147	26.7303	7.55771	9.43561
hsa-miR-181a-2-3p	399.551	571.9	578.409	214.249	909.029	309.128	225.655	136.657	361.721	193.794	128.481	358.553
hsa-miR-30b-5p	413.328	0	619.064	536.663	0	242.453	751.686	421.36	236.324	287.35	529.04	141.534
hsa-miR-378c	197.479	259.955	1228.89	505.461	168.82	533.397	570.863	113.881	332.783	40.0954	154.933	47.178
hsa-miR-654-3p	159.208	0	68.3743	619.866	0	272.76	312.331	341.643	405.127	708.352	672.636	566.136
hsa-miR-16-5p	318.416	103.982	1489.45	445.139	0	204.065	578.335	170.822	313.491	73.5082	343.876	47.178
hsa-miR-340-5p	808.286	0	412.094	813.314	90.9029	177.799	460.277	136.657	226.678	354.176	328.761	254.761
hsa-miR-543	122.468	51.9909	22.1754	247.53	0	147.492	110.586	797.168	385.836	902.147	468.578	669.928
hsa-miR-150-3p	497.525	103.982	794.62	243.37	584.376	1208.23	230.139	34.1643	91.6359	80.1908	11.3366	9.43561
hsa-miR-142-3p	897.075	155.973	615.368	553.303	142.847	373.782	520.053	182.21	125.397	187.112	64.2406	66.0493
hsa-miR-493-5p	188.294	155.973	369.591	547.063	493.473	446.518	312.331	170.822	356.898	147.016	389.222	226.455
hsa-miR-425-5p	1021.07	103.982	367.743	324.494	116.875	260.637	673.977	307.479	101.282	187.112	211.616	94.3561
hsa-let-7b-3p	254.12	51.9909	321.544	262.091	12.9861	246.494	379.579	455.525	327.96	454.415	593.28	396.296
hsa-miR-196a-5p	134.714	0	88.7017	341.134	38.9584	248.515	657.539	694.675	168.803	514.558	105.808	462.345
hsa-miR-500a-3p	209.726	103.982	1095.84	312.013	168.82	400.048	490.165	159.434	130.219	80.1908	211.616	75.4849
hsa-miR-182-5p	84.1965	155.973	77.614	680.189	77.9168	50.5111	85.1812	56.9406	2006.34	0	86.9137	37.7424
hsa-miR-511-5p	176.047	51.9909	1075.51	245.45	103.889	115.165	267.499	489.689	72.3442	327.446	366.549	94.3561
hsa-miR-92b-5p	76.5423	571.9	44.3509	64.4827	285.695	88.8995	85.1812	421.36	622.16	427.684	139.818	528.394
hsa-miR-574-5p	113.283	51.9909	175.556	247.53	311.667	208.106	267.499	444.137	226.678	581.383	200.279	283.068
hsa-miR-125b-1-3p	82.6656	311.946	75.7661	156.007	376.598	111.124	122.541	375.808	424.419	160.382	502.588	330.246
hsa-miR-28-5p	272.49	51.9909	360.351	451.379	90.9029	244.474	440.85	216.374	159.157	173.747	207.837	301.939
hsa-miR-485-5p	130.122	103.982	57.2865	101.924	753.195	246.494	113.575	204.986	347.252	421.002	192.722	226.455
hsa-miR-619-5p	274.021	519.909	94.2456	284.972	90.9029	650.583	393.029	68.3287	81.99	153.699	166.27	113.227
hsa-miR-455-5p	32.1477	0	48.0468	168.487	0	96.9813	186.801	797.168	183.272	400.954	491.251	358.553
hsa-miR-181a-3p	292.391	0	960.936	343.214	0	309.128	327.275	68.3287	130.219	40.0954	222.953	47.178
hsa-miR-323a-3p	145.43	51.9909	120.117	305.773	38.9584	363.68	189.79	204.986	356.898	273.985	268.299	349.117
hsa-miR-330-3p	450.068	103.982	280.889	218.409	155.834	472.784	318.309	102.493	57.8753	173.747	268.299	47.178
hsa-miR-1273g-3p	251.059	103.982	173.708	156.007	246.736	282.862	276.465	125.269	356.898	26.7303	442.126	207.583
hsa-miR-24-2-5p	128.591	0	275.345	422.258	12.9861	88.8995	327.275	398.584	120.574	314.081	336.318	217.019
hsa-miR-342-5p	292.391	51.9909	349.263	237.13	129.861	355.598	164.385	284.703	173.626	360.859	98.2503	113.227
hsa-miR-1301-3p	332.193	103.982	181.099	316.173	0	238.412	298.881	102.493	255.616	140.334	204.058	415.167
hsa-miR-320c	146.961	51.9909	127.509	185.128	77.9168	206.085	138.98	261.927	274.908	294.033	166.27	575.572
hsa-miR-195-3p	75.0114	363.936	125.661	68.6429	519.445	151.533	116.564	261.927	120.574	273.985	215.395	169.841
hsa-miR-126-3p	58.1721	103.982	46.1988	104.004	12.9861	54.552	515.57	535.241	139.865	694.987	132.26	47.178
hsa-miR-21-3p	247.997	0	519.275	447.219	0	200.024	605.235	56.9406	110.928	100.239	132.26	18.8712
hsa-miR-125a-3p	133.184	311.946	290.129	166.407	220.764	274.78	300.376	56.9406	294.2	26.7303	124.702	207.583
hsa-miR-16-2-3p	290.861	207.964	199.579	272.491	64.9306	121.227	300.376	284.703	183.272	167.064	207.837	94.3561
hsa-miR-214-3p	67.3572	0	14.7836	101.924	0	155.574	288.42	375.808	250.793	140.334	680.194	292.504
hsa-miR-433-3p	67.3572	0	14.7836	176.807	12.9861	107.084	83.6868	318.867	409.95	467.78	332.539	358.553
hsa-miR-130b-5p	289.33	207.964	90.5497	183.048	12.9861	191.942	140.474	113.881	245.97	80.1908	249.405	283.068
hsa-miR-98-5p	99.5049	0	177.403	220.489	25.9723	74.7564	212.206	296.091	72.3442	461.097	245.626	150.97
hsa-miR-486-3p	13.7776	51.9909	16.6316	16.6407	0	46.4702	29.8881	170.822	1456.53	13.3651	52.904	150.97
hsa-miR-424-3p	502.117	103.982	264.257	135.206	220.764	129.308	254.049	0	106.105	33.4128	170.049	28.3068
hsa-miR-505-3p	326.07	207.964	116.421	201.768	51.9445	143.452	210.711	250.539	48.2294	40.0954	86.9137	235.89
hsa-miR-654-5p	53.5796	155.973	77.614	83.2035	558.403	177.799	76.2147	113.881	173.626	140.334	124.702	150.97
hsa-miR-184	195.948	571.9	70.2222	35.3615	220.764	48.4906	29.8881	227.762	86.813	207.16	18.8943	84.9205
hsa-miR-589-5p	168.393	155.973	384.374	135.206	207.778	262.658	167.374	79.7168	101.282	60.1431	49.1251	0
hsa-miR-183-5p	50.5179	51.9909	60.9824	395.217	77.9168	18.184	53.7986	56.9406	766.848	60.1431	41.5674	28.3068
hsa-miR-494-3p	41.3328	51.9909	31.4152	280.812	0	167.697	204.734	353.032	57.8753	120.286	306.087	28.3068
hsa-miR-95-3p	64.2955	0	138.596	359.855	25.9723	153.554	224.161	125.269	110.928	20.0477	268.299	103.792
hsa-miR-140-5p	159.208	0	90.5497	101.924	0	26.2658	149.441	227.762	125.397	307.398	343.876	47.178
hsa-miR-3184-5p	280.145	51.9909	210.667	151.846	51.9445	131.329	106.103	56.9406	139.865	60.1431	188.943	132.099
hsa-miR-139-5p	7.65423	0	208.819	220.489	0	32.3271	74.7203	387.196	38.5836	180.429	283.414	94.3561
hsa-miR-3074-5p	169.924	0	66.5263	174.727	25.9723	86.8791	237.611	159.434	96.4589	120.286	279.635	84.9205
hsa-miR-361-5p	150.023	103.982	118.269	180.968	0	169.717	258.532	136.657	62.6983	60.1431	253.183	0
hsa-miR-625-3p	136.245	0	166.316	133.126	25.9723	307.107	303.365	113.881	77.1671	46.778	83.1348	56.6136
hsa-miR-664a-5p	99.5049	103.982	160.772	89.4438	142.847	183.86	133.002	102.493	173.626	66.8257	79.356	75.4849
hsa-miR-3605-3p	87.2582	675.882	33.2632	18.7208	337.639	34.3475	11.9553	22.7762	67.5212	53.4605	18.8943	28.3068
hsa-miR-185-3p	116.344	155.973	208.819	85.2836	155.834	179.819	155.418	45.5525	202.564	33.4128	34.0097	0
hsa-miR-582-3p	229.627	103.982	312.304	87.3637	324.653	56.5724	62.7651	0	53.0524	26.7303	30.2309	75.4849
hsa-miR-338-5p	597.03	103.982	90.5497	156.007	0	143.452	185.306	0	9.64589	40.0954	7.55771	9.43561
hsa-miR-17-5p	266.367	0	99.7895	168.487	0	66.6746	267.499	0	101.282	126.969	162.491	47.178
hsa-let-7a-3p	36.7403	0	121.965	108.165	64.9306	24.2453	127.025	261.927	62.6983	200.477	181.385	113.227
hsa-miR-6842-3p	160.739	155.973	184.795	52.0022	519.445	76.7769	40.349	45.5525	28.9377	0	22.6731	9.43561
hsa-miR-22-5p	44.3945	0	42.5029	143.526	0	66.6746	165.879	296.091	91.6359	153.699	219.174	66.0493
hsa-miR-708-3p	33.6786	51.9909	689.286	62.4026	129.861	82.8382	62.7651	68.3287	28.9377	26.7303	11.3366	9.43561
hsa-miR-1976	246.466	311.946	133.053	112.325	77.9168	135.37	128.519	0	86.813	6.68257	0	9.43561
hsa-miR-652-3p	113.283	0	131.205	143.526	0	159.615	373.602	56.9406	53.0524	73.5082	52.904	75.4849
hsa-miR-26b-3p	192.886	0	48.0468	83.2035	142.847	127.288	135.991	227.762	28.9377	193.794	18.8943	18.8712
hsa-miR-382-3p	15.3085	0	179.251	237.13	38.9584	135.37	146.452	56.9406	144.688	113.604	79.356	47.178
hsa-miR-363-3p	142.369	0	158.924	197.608	12.9861	38.3884	277.96	56.9406	212.21	13.3651	71.7983	9.43561
hsa-miR-339-5p	131.653	0	66.5263	160.167	0	92.9404	312.331	79.7168	81.99	106.921	109.587	47.178
hsa-miR-323b-3p	56.6413	51.9909	22.1754	47.842	25.9723	167.697	173.351	56.9406	120.574	140.334	68.0194	254.761
hsa-miR-181d-5p	56.6413	363.936	77.614	101.924	12.9861	38.3884	70.2371	11.3881	53.0524	153.699	177.606	66.0493
hsa-miR-20a-5p	215.849	51.9909	79.462	183.048	0	40.4089	268.993	56.9406	28.9377	40.0954	105.808	94.3561
hsa-miR-222-5p	27.5552	0	129.357	180.968	0	113.145	161.396	56.9406	154.334	0	328.761	0
hsa-miR-365b-5p	36.7403	259.955	77.614	66.5628	298.681	64.6542	23.9105	91.1049	110.928	6.68257	41.5674	56.6136
hsa-miR-23b-5p	38.2711	155.973	20.3275	22.881	77.9168	64.6542	41.8434	125.269	347.252	80.1908	86.9137	47.178
hsa-miR-664a-3p	180.64	0	42.5029	118.565	0	88.8995	143.463	91.1049	62.6983	53.4605	162.491	150.97
hsa-miR-29c-3p	108.69	103.982	88.7017	76.9632	0	129.308	116.564	79.7168	53.0524	106.921	68.0194	150.97
hsa-miR-7706	119.406	51.9909	223.602	66.5628	194.792	117.186	55.293	11.3881	24.1147	120.286	60.4617	37.7424
hsa-miR-127-5p	62.7647	51.9909	125.661	139.366	77.9168	121.227	134.497	0	163.98	0	113.366	28.3068
hsa-miR-660-5p	62.7647	0	205.123	114.405	0	22.2249	239.105	0	106.105	53.4605	124.702	75.4849
hsa-miR-3591-3p	36.7403	467.918	7.39181	8.32035	51.9445	38.3884	22.4161	34.1643	0	287.35	0	47.178
hsa-miR-425-3p	157.677	0	83.1579	104.004	0	88.8995	233.127	34.1643	28.9377	106.921	64.2406	84.9205
hsa-miR-200b-3p	82.6656	155.973	147.836	87.3637	12.9861	72.736	95.642	34.1643	9.64589	66.8257	37.7886	150.97
hsa-miR-889-3p	39.802	0	182.947	191.368	25.9723	94.9609	107.597	56.9406	159.157	6.68257	79.356	9.43561
hsa-miR-378g	39.802	103.982	338.175	133.126	38.9584	80.8177	64.2595	22.7762	62.6983	13.3651	15.1154	37.7424
hsa-miR-365a-5p	6.12338	311.946	7.39181	10.4004	194.792	8.08177	11.9553	170.822	77.1671	93.5559	22.6731	18.8712
hsa-miR-3690	88.789	51.9909	155.228	24.961	207.778	165.676	153.924	22.7762	33.7606	6.68257	0	0
hsa-miR-3201	75.0114	155.973	35.1111	72.8031	0	84.8586	149.441	79.7168	38.5836	126.969	64.2406	28.3068
hsa-miR-4508	35.2094	0	7.39181	27.0411	12.9861	10.1022	4.48322	91.1049	77.1671	46.778	362.77	226.455
hsa-miR-493-3p	13.7776	51.9909	40.655	126.885	64.9306	52.5315	97.1364	91.1049	62.6983	133.651	98.2503	47.178
hsa-miR-345-5p	110.221	0	79.462	133.126	12.9861	96.9813	289.915	56.9406	9.64589	6.68257	41.5674	37.7424
hsa-miR-1228-5p	3.06169	0	7.39181	8.32035	0	8.08177	11.9553	398.584	43.4065	160.382	34.0097	198.148
hsa-miR-374a-3p	140.838	51.9909	105.333	118.565	0	54.552	89.6644	68.3287	62.6983	20.0477	45.3463	75.4849
hsa-miR-196b-5p	19.901	51.9909	18.4795	118.565	0	30.3067	128.519	182.21	14.4688	60.1431	109.587	94.3561
hsa-miR-378e	38.2711	0	325.24	112.325	12.9861	103.043	89.6644	11.3881	77.1671	6.68257	18.8943	18.8712
hsa-miR-200c-3p	148.492	0	121.965	99.8442	0	96.9813	170.362	11.3881	33.7606	40.0954	30.2309	56.6136
hsa-miR-145-5p	232.688	103.982	5.54386	10.4004	0	60.6133	44.8322	0	67.5212	0	279.635	0
hsa-miR-193b-5p	16.8393	259.955	3.69591	12.4805	64.9306	30.3067	26.8993	193.598	67.5212	53.4605	45.3463	28.3068
hsa-miR-203a-3p	119.406	103.982	42.5029	8.32035	0	14.1431	29.8881	68.3287	28.9377	26.7303	18.8943	330.246
hsa-miR-411-5p	21.4318	0	36.9591	104.004	0	32.3271	67.2483	91.1049	53.0524	140.334	147.375	84.9205
hsa-miR-9-5p	105.628	0	53.5906	137.286	0	16.1635	91.1588	102.493	67.5212	40.0954	49.1251	103.792
hsa-miR-378f	33.6786	51.9909	266.105	79.0433	51.9445	76.7769	55.293	11.3881	67.5212	6.68257	37.7886	0
hsa-miR-132-3p	27.5552	0	64.6784	128.965	38.9584	28.2862	98.6308	34.1643	24.1147	20.0477	188.943	66.0493
hsa-miR-374a-5p	79.6039	0	66.5263	83.2035	0	28.2862	119.553	125.269	9.64589	26.7303	83.1348	94.3561
hsa-miR-27b-5p	47.4562	0	35.1111	39.5217	0	36.368	62.7651	102.493	106.105	40.0954	166.27	75.4849
hsa-miR-4326	88.789	51.9909	44.3509	116.485	25.9723	80.8177	0	0	188.095	0	0	94.3561
hsa-miR-1303	117.875	0	125.661	81.1234	0	54.552	144.957	0	33.7606	26.7303	49.1251	47.178
hsa-miR-450b-5p	134.714	207.964	151.532	47.842	12.9861	26.2658	44.8322	0	4.82294	33.4128	11.3366	0
hsa-miR-1248	352.094	0	29.5672	35.3615	38.9584	60.6133	41.8434	0	9.64589	73.5082	3.77886	18.8712
hsa-miR-1273h-3p	159.208	0	116.421	49.9221	129.861	86.8791	59.7763	0	14.4688	40.0954	3.77886	0
hsa-miR-3909	125.529	0	18.4795	66.5628	0	62.6338	31.3825	34.1643	91.6359	20.0477	64.2406	141.534
hsa-miR-409-5p	36.7403	51.9909	33.2632	116.485	0	68.6951	98.6308	34.1643	62.6983	20.0477	75.5771	56.6136
hsa-miR-4468	82.6656	0	0	22.881	285.695	0	1.49441	34.1643	115.751	93.5559	0	0
hsa-miR-455-3p	18.3701	0	12.9357	49.9221	0	26.2658	103.114	159.434	19.2918	20.0477	166.27	56.6136
hsa-miR-450a-5p	186.763	0	75.7661	106.084	0	38.3884	130.013	11.3881	14.4688	40.0954	18.8943	9.43561
hsa-miR-320d	50.5179	51.9909	42.5029	47.842	38.9584	54.552	74.7203	45.5525	53.0524	20.0477	71.7983	75.4849
hsa-miR-136-3p	39.802	0	22.1754	178.888	0	22.2249	65.7539	68.3287	38.5836	0	139.818	47.178
hsa-miR-495-3p	9.18507	0	38.807	70.723	0	18.184	50.8098	159.434	24.1147	106.921	56.6828	84.9205
hsa-miR-502-3p	50.5179	0	120.117	95.684	0	44.4498	147.946	0	33.7606	20.0477	71.7983	9.43561
hsa-miR-224-5p	10.7159	0	0	18.7208	0	30.3067	127.025	68.3287	48.2294	53.4605	132.26	103.792
hsa-miR-485-3p	13.7776	0	5.54386	22.881	64.9306	12.1227	8.96644	79.7168	81.99	133.651	64.2406	103.792
hsa-miR-3609	59.703	0	36.9591	10.4004	0	92.9404	25.4049	102.493	19.2918	66.8257	7.55771	169.841
hsa-miR-339-3p	53.5796	0	60.9824	62.4026	0	56.5724	131.508	91.1049	28.9377	53.4605	37.7886	9.43561
hsa-miR-1291	137.776	51.9909	48.0468	39.5217	0	26.2658	41.8434	0	4.82294	33.4128	15.1154	160.405
hsa-miR-340-3p	130.122	0	81.3099	106.084	25.9723	16.1635	49.3154	113.881	0	6.68257	22.6731	0
hsa-miR-23a-5p	55.1104	51.9909	36.9591	33.2814	12.9861	20.2044	43.3378	102.493	62.6983	6.68257	56.6828	56.6136
hsa-miR-3934-5p	16.8393	0	92.3976	62.4026	0	92.9404	67.2483	22.7762	67.5212	0	109.587	0
hsa-miR-3622a-5p	6.12338	103.982	12.9357	6.24026	77.9168	0	35.8658	45.5525	96.4589	40.0954	11.3366	66.0493
hsa-miR-139-3p	35.2094	155.973	33.2632	68.6429	0	16.1635	2.98881	22.7762	38.5836	6.68257	41.5674	75.4849
hsa-miR-151a-5p	10.7159	0	53.5906	58.2424	51.9445	38.3884	52.3042	45.5525	24.1147	66.8257	37.7886	56.6136
hsa-miR-34a-5p	19.901	0	27.7193	74.8831	0	24.2453	65.7539	34.1643	33.7606	13.3651	177.606	18.8712
hsa-miR-7-5p	70.4189	103.982	90.5497	49.9221	25.9723	42.4293	43.3378	0	33.7606	6.68257	11.3366	9.43561
hsa-miR-31-5p	16.8393	0	29.5672	76.9632	0	44.4498	121.047	0	14.4688	6.68257	154.933	9.43561
hsa-miR-3928-3p	48.987	155.973	31.4152	22.881	25.9723	28.2862	25.4049	0	33.7606	0	26.452	66.0493
hsa-miR-503-5p	71.9497	0	94.2456	27.0411	51.9445	44.4498	103.114	0	38.5836	13.3651	11.3366	0
hsa-miR-8485	26.0244	51.9909	14.7836	37.4416	38.9584	50.5111	26.8993	45.5525	9.64589	80.1908	26.452	47.178
hsa-miR-421	44.3945	51.9909	55.4386	70.723	0	30.3067	71.7315	56.9406	0	6.68257	64.2406	0
hsa-miR-3145-5p	44.3945	51.9909	20.3275	2.08009	0	40.4089	46.3266	22.7762	24.1147	6.68257	124.702	66.0493
hsa-miR-25-5p	39.802	51.9909	38.807	37.4416	12.9861	50.5111	31.3825	22.7762	28.9377	46.778	22.6731	47.178
hsa-miR-1290	6.12338	0	27.7193	2.08009	350.625	16.1635	7.47203	0	9.64589	6.68257	3.77886	0
hsa-let-7e-3p	33.6786	0	9.23976	52.0022	0	46.4702	20.9217	22.7762	24.1147	106.921	75.5771	37.7424
hsa-miR-329-3p	7.65423	0	1.84795	64.4827	0	44.4498	71.7315	45.5525	19.2918	6.68257	75.5771	84.9205
hsa-miR-549a	3.06169	0	53.5906	37.4416	90.9029	54.552	26.8993	22.7762	24.1147	53.4605	22.6731	18.8712
hsa-miR-15b-5p	137.776	0	49.8947	29.1212	0	34.3475	89.6644	11.3881	9.64589	0	37.7886	0
hsa-miR-1273h-5p	26.0244	155.973	51.7427	27.0411	12.9861	54.552	34.3713	11.3881	9.64589	0	11.3366	0
hsa-miR-766-3p	64.2955	103.982	20.3275	33.2814	12.9861	34.3475	31.3825	34.1643	28.9377	0	15.1154	9.43561
hsa-miR-375	32.1477	0	36.9591	24.961	64.9306	44.4498	17.9329	0	14.4688	60.1431	22.6731	56.6136
hsa-miR-378a-5p	30.6169	51.9909	16.6316	41.6017	0	14.1431	46.3266	45.5525	0	0	18.8943	103.792
hsa-miR-1271-5p	24.4935	0	16.6316	58.2424	0	28.2862	74.7203	11.3881	19.2918	0	75.5771	56.6136
hsa-miR-504-5p	220.442	51.9909	5.54386	2.08009	0	40.4089	1.49441	0	24.1147	0	18.8943	0
hsa-miR-505-5p	41.3328	0	31.4152	47.842	0	26.2658	26.8993	45.5525	19.2918	20.0477	18.8943	84.9205
hsa-miR-1244	7.65423	103.982	16.6316	14.5606	38.9584	14.1431	14.9441	0	81.99	0	68.0194	0
hsa-miR-548e-3p	76.5423	0	97.9415	56.1624	0	16.1635	59.7763	34.1643	0	0	18.8943	0
hsa-miR-6716-3p	0	103.982	0	6.24026	38.9584	26.2658	23.9105	56.9406	33.7606	20.0477	0	37.7424
hsa-miR-324-3p	58.1721	0	44.3509	22.881	0	30.3067	35.8658	0	19.2918	33.4128	34.0097	66.0493
hsa-miR-378i	13.7776	0	116.421	52.0022	0	18.184	38.8546	11.3881	53.0524	20.0477	7.55771	9.43561
hsa-miR-618	163.8	0	42.5029	20.8009	0	40.4089	47.821	0	4.82294	20.0477	0	0
hsa-miR-218-5p	6.12338	0	33.2632	31.2013	0	8.08177	100.125	91.1049	0	26.7303	34.0097	0
hsa-miR-548o-3p	35.2094	0	73.9181	29.1212	38.9584	16.1635	19.4273	11.3881	14.4688	66.8257	15.1154	0
hsa-miR-30c-2-3p	4.59254	0	38.807	27.0411	64.9306	22.2249	14.9441	0	72.3442	26.7303	18.8943	28.3068
hsa-miR-146a-3p	59.703	0	0	37.4416	0	101.022	49.3154	0	38.5836	0	0	28.3068
hsa-miR-628-3p	58.1721	0	18.4795	33.2814	0	32.3271	28.3937	0	43.4065	26.7303	30.2309	37.7424
hsa-miR-1249-3p	48.987	0	5.54386	18.7208	12.9861	8.08177	11.9553	45.5525	9.64589	40.0954	34.0097	66.0493
hsa-miR-1468-5p	26.0244	0	7.39181	4.16017	77.9168	44.4498	17.9329	22.7762	19.2918	33.4128	0	47.178
hsa-miR-550a-5p	53.5796	103.982	12.9357	12.4805	12.9861	12.1227	20.9217	11.3881	28.9377	0	11.3366	18.8712
hsa-miR-362-5p	29.0861	0	11.0877	24.961	0	46.4702	43.3378	45.5525	0	26.7303	34.0097	37.7424
hsa-let-7f-1-3p	29.0861	0	75.7661	22.881	0	10.1022	26.8993	34.1643	4.82294	0	75.5771	18.8712
hsa-miR-487b-3p	7.65423	0	3.69591	68.6429	0	6.06133	17.9329	68.3287	14.4688	80.1908	26.452	0
hsa-miR-193b-3p	10.7159	0	5.54386	24.961	0	20.2044	86.6756	45.5525	14.4688	0	83.1348	0
hsa-miR-214-5p	3.06169	0	1.84795	12.4805	0	8.08177	14.9441	68.3287	14.4688	93.5559	49.1251	18.8712
hsa-miR-3120-5p	6.12338	51.9909	5.54386	8.32035	0	12.1227	14.9441	45.5525	48.2294	6.68257	37.7886	47.178
hsa-miR-760	19.901	0	31.4152	2.08009	0	14.1431	20.9217	45.5525	28.9377	6.68257	0	113.227
hsa-miR-29b-3p	47.4562	0	14.7836	56.1624	0	24.2453	43.3378	0	24.1147	0	34.0097	37.7424
hsa-miR-6892-5p	22.9627	0	44.3509	22.881	25.9723	48.4906	58.2819	0	43.4065	0	7.55771	0
hsa-miR-200a-3p	36.7403	0	49.8947	45.7619	0	8.08177	34.3713	11.3881	0	20.0477	22.6731	37.7424
hsa-miR-148b-5p	19.901	0	57.2865	74.8831	0	16.1635	32.8769	0	4.82294	0	49.1251	9.43561
hsa-miR-1292-5p	9.18507	0	24.0234	4.16017	12.9861	16.1635	10.4608	11.3881	28.9377	33.4128	18.8943	94.3561
hsa-miR-6503-3p	19.901	0	70.2222	31.2013	51.9445	10.1022	40.349	0	9.64589	26.7303	3.77886	0
hsa-miR-3158-3p	4.59254	0	29.5672	31.2013	12.9861	20.2044	7.47203	0	110.928	0	26.452	18.8712
hsa-miR-320e	18.3701	0	14.7836	31.2013	12.9861	22.2249	28.3937	34.1643	14.4688	33.4128	49.1251	0
hsa-miR-194-5p	41.3328	0	11.0877	43.6818	0	38.3884	55.293	22.7762	14.4688	20.0477	11.3366	0
hsa-miR-92a-1-5p	13.7776	0	29.5672	10.4004	0	16.1635	22.4161	91.1049	19.2918	13.3651	22.6731	18.8712
hsa-miR-3150b-3p	12.2468	103.982	7.39181	0	116.875	16.1635	0	0	0	0	0	0
hsa-miR-6514-5p	4.59254	103.982	20.3275	8.32035	38.9584	10.1022	7.47203	34.1643	24.1147	0	3.77886	0
hsa-miR-4448	10.7159	0	14.7836	10.4004	0	2.02044	1.49441	11.3881	110.928	33.4128	22.6731	37.7424
hsa-miR-584-5p	9.18507	0	18.4795	10.4004	0	16.1635	17.9329	0	154.334	0	18.8943	9.43561
hsa-miR-30c-1-3p	42.8637	0	40.655	27.0411	0	42.4293	20.9217	0	0	33.4128	18.8943	28.3068
hsa-miR-29c-5p	12.2468	0	18.4795	27.0411	12.9861	10.1022	53.7986	56.9406	4.82294	6.68257	41.5674	9.43561
hsa-miR-431-3p	1.53085	0	1.84795	8.32035	90.9029	56.5724	17.9329	0	43.4065	0	22.6731	9.43561
hsa-miR-10b-3p	9.18507	0	14.7836	31.2013	0	12.1227	40.349	11.3881	0	33.4128	34.0097	66.0493
hsa-miR-3177-3p	7.65423	51.9909	49.8947	18.7208	25.9723	24.2453	14.9441	45.5525	0	0	11.3366	0
hsa-miR-1228-3p	13.7776	51.9909	16.6316	6.24026	0	20.2044	19.4273	0	4.82294	73.5082	11.3366	28.3068
hsa-miR-107	29.0861	0	44.3509	31.2013	0	28.2862	40.349	22.7762	14.4688	0	15.1154	18.8712
hsa-miR-532-3p	16.8393	51.9909	36.9591	31.2013	0	6.06133	11.9553	22.7762	9.64589	33.4128	22.6731	0
hsa-miR-194-3p	38.2711	155.973	3.69591	4.16017	12.9861	18.184	2.98881	0	4.82294	0	0	0
hsa-miR-4773	0	0	7.39181	24.961	25.9723	44.4498	23.9105	56.9406	9.64589	6.68257	18.8943	18.8712
hsa-miR-212-5p	4.59254	0	22.1754	31.2013	0	18.184	37.3602	0	9.64589	0	26.452	84.9205
hsa-miR-145-3p	75.0114	0	9.23976	24.961	0	8.08177	25.4049	0	24.1147	6.68257	60.4617	0
hsa-miR-331-3p	13.7776	0	9.23976	27.0411	0	24.2453	47.821	11.3881	0	0	41.5674	56.6136
hsa-miR-1183	4.59254	51.9909	1.84795	2.08009	103.889	12.1227	0	11.3881	0	0	3.77886	28.3068
hsa-miR-15a-5p	48.987	0	12.9357	33.2814	0	16.1635	29.8881	0	19.2918	0	11.3366	47.178
hsa-miR-1226-5p	26.0244	0	33.2632	14.5606	25.9723	14.1431	8.96644	0	38.5836	13.3651	15.1154	28.3068
hsa-miR-337-3p	18.3701	0	3.69591	18.7208	12.9861	12.1227	16.4385	22.7762	19.2918	33.4128	22.6731	37.7424
hsa-miR-5010-5p	9.18507	51.9909	12.9357	6.24026	25.9723	6.06133	17.9329	22.7762	14.4688	6.68257	11.3366	28.3068
hsa-miR-143-5p	58.1721	51.9909	1.84795	10.4004	0	20.2044	25.4049	0	0	6.68257	34.0097	0
hsa-miR-204-5p	0	0	0	4.16017	0	0	10.4608	68.3287	0	13.3651	7.55771	103.792
hsa-miR-3173-5p	65.8263	0	0	29.1212	25.9723	32.3271	2.98881	0	19.2918	20.0477	0	9.43561
hsa-miR-15b-3p	33.6786	0	29.5672	35.3615	0	6.06133	14.9441	22.7762	4.82294	20.0477	0	37.7424
hsa-miR-3605-5p	10.7159	103.982	18.4795	0	0	18.184	16.4385	11.3881	4.82294	13.3651	7.55771	0
hsa-miR-3916	29.0861	0	92.3976	4.16017	0	30.3067	23.9105	0	9.64589	0	15.1154	0
hsa-miR-6747-3p	32.1477	0	5.54386	14.5606	0	14.1431	14.9441	22.7762	9.64589	33.4128	3.77886	47.178
hsa-miR-7705	0	0	5.54386	8.32035	12.9861	16.1635	25.4049	0	9.64589	13.3651	75.5771	28.3068
hsa-miR-26a-2-3p	21.4318	0	7.39181	8.32035	0	8.08177	20.9217	22.7762	19.2918	33.4128	30.2309	18.8712
hsa-miR-19b-3p	65.8263	0	18.4795	27.0411	0	6.06133	37.3602	11.3881	4.82294	0	18.8943	0
hsa-miR-203b-5p	21.4318	51.9909	3.69591	2.08009	0	2.02044	4.48322	34.1643	14.4688	6.68257	37.7886	9.43561
hsa-miR-149-5p	12.2468	0	0	12.4805	0	22.2249	20.9217	22.7762	14.4688	0	26.452	56.6136
hsa-miR-363-5p	15.3085	0	0	18.7208	0	6.06133	5.97763	11.3881	19.2918	106.921	3.77886	0
hsa-miR-874-3p	19.901	0	5.54386	12.4805	12.9861	12.1227	20.9217	0	14.4688	13.3651	37.7886	37.7424
hsa-miR-708-5p	27.5552	0	40.655	16.6407	0	8.08177	49.3154	0	0	20.0477	3.77886	18.8712
hsa-miR-542-3p	27.5552	0	57.2865	22.881	0	10.1022	26.8993	0	4.82294	0	15.1154	18.8712
hsa-miR-3074-3p	16.8393	0	3.69591	8.32035	0	4.04089	14.9441	0	19.2918	26.7303	41.5674	47.178
hsa-miR-653-5p	16.8393	0	35.1111	20.8009	0	44.4498	10.4608	0	9.64589	20.0477	15.1154	9.43561
hsa-miR-454-5p	39.802	0	24.0234	33.2814	12.9861	18.184	19.4273	0	9.64589	0	15.1154	9.43561
hsa-miR-18a-3p	41.3328	0	14.7836	24.961	0	12.1227	13.4497	0	14.4688	6.68257	15.1154	37.7424
hsa-miR-3613-5p	30.6169	0	11.0877	22.881	0	6.06133	14.9441	22.7762	4.82294	6.68257	41.5674	18.8712
hsa-miR-93-3p	50.5179	0	3.69591	2.08009	0	8.08177	10.4608	0	4.82294	66.8257	22.6731	9.43561
hsa-miR-877-5p	13.7776	0	12.9357	4.16017	12.9861	14.1431	17.9329	34.1643	4.82294	40.0954	3.77886	18.8712
hsa-miR-4638-5p	3.06169	155.973	0	0	0	0	0	11.3881	0	0	3.77886	0
hsa-miR-3120-3p	0	0	9.23976	8.32035	0	4.04089	7.47203	68.3287	9.64589	26.7303	30.2309	9.43561
hsa-miR-30b-3p	4.59254	0	27.7193	14.5606	0	12.1227	29.8881	0	43.4065	0	11.3366	28.3068
hsa-miR-4759	169.924	0	1.84795	0	0	0	0	0	0	0	0	0
hsa-miR-6787-3p	29.0861	0	1.84795	0	0	6.06133	2.98881	22.7762	14.4688	20.0477	7.55771	66.0493
hsa-miR-3118	0	51.9909	1.84795	0	0	6.06133	13.4497	0	0	86.8734	0	9.43561
hsa-miR-454-3p	6.12338	51.9909	44.3509	16.6407	0	14.1431	17.9329	0	4.82294	0	11.3366	0
hsa-miR-411-3p	4.59254	0	7.39181	22.881	0	12.1227	16.4385	0	24.1147	26.7303	52.904	0
hsa-miR-576-3p	24.4935	0	24.0234	22.881	38.9584	10.1022	22.4161	0	24.1147	0	0	0
hsa-miR-4677-3p	26.0244	0	38.807	6.24026	0	8.08177	16.4385	22.7762	4.82294	13.3651	30.2309	0
hsa-miR-1258	3.06169	0	11.0877	20.8009	12.9861	26.2658	23.9105	22.7762	33.7606	0	11.3366	0
hsa-miR-4661-5p	3.06169	51.9909	24.0234	6.24026	12.9861	10.1022	2.98881	0	24.1147	0	3.77886	18.8712
hsa-miR-1538	9.18507	51.9909	0	6.24026	0	6.06133	4.48322	0	9.64589	0	22.6731	47.178
hsa-miR-766-5p	35.2094	0	24.0234	12.4805	0	34.3475	17.9329	0	0	20.0477	3.77886	9.43561
hsa-miR-181c-3p	0	0	44.3509	56.1624	0	2.02044	38.8546	0	0	0	15.1154	0
hsa-miR-410-3p	0	0	1.84795	35.3615	0	0	7.47203	0	9.64589	86.8734	15.1154	0
hsa-miR-1306-5p	24.4935	0	0	6.24026	0	0	2.98881	45.5525	9.64589	53.4605	3.77886	9.43561
hsa-miR-4709-3p	9.18507	51.9909	29.5672	8.32035	0	6.06133	16.4385	0	24.1147	0	7.55771	0
hsa-miR-412-5p	16.8393	0	0	18.7208	0	20.2044	22.4161	0	14.4688	0	22.6731	37.7424
hsa-miR-5010-3p	18.3701	0	18.4795	27.0411	0	18.184	10.4608	11.3881	14.4688	13.3651	11.3366	9.43561
hsa-miR-6859-5p	4.59254	103.982	3.69591	4.16017	12.9861	4.04089	1.49441	0	0	0	7.55771	9.43561
hsa-miR-7848-3p	18.3701	103.982	9.23976	8.32035	0	0	0	11.3881	0	0	0	0
hsa-miR-5096	15.3085	51.9909	11.0877	4.16017	0	32.3271	13.4497	0	0	0	3.77886	18.8712
hsa-miR-6882-5p	16.8393	0	3.69591	12.4805	90.9029	2.02044	4.48322	11.3881	0	0	7.55771	0
hsa-miR-758-3p	7.65423	0	11.0877	18.7208	0	22.2249	13.4497	22.7762	14.4688	0	18.8943	18.8712
hsa-miR-4664-3p	1.53085	0	22.1754	16.6407	77.9168	4.04089	7.47203	0	0	0	7.55771	9.43561
hsa-miR-4668-5p	10.7159	0	1.84795	6.24026	0	16.1635	11.9553	45.5525	0	20.0477	15.1154	18.8712
hsa-miR-152-5p	1.53085	0	14.7836	20.8009	0	18.184	20.9217	22.7762	14.4688	20.0477	11.3366	0
hsa-miR-32-5p	9.18507	51.9909	1.84795	6.24026	0	6.06133	11.9553	22.7762	0	20.0477	3.77886	9.43561
hsa-miR-6805-5p	13.7776	0	0	14.5606	25.9723	0	4.48322	34.1643	4.82294	40.0954	0	0
hsa-miR-576-5p	22.9627	0	46.1988	24.961	0	16.1635	22.4161	0	0	0	3.77886	0
hsa-miR-942-5p	41.3328	0	11.0877	14.5606	0	4.04089	19.4273	22.7762	9.64589	0	11.3366	0
hsa-miR-1296-5p	3.06169	0	9.23976	14.5606	0	20.2044	19.4273	22.7762	4.82294	0	30.2309	9.43561
hsa-miR-664b-5p	12.2468	0	24.0234	6.24026	12.9861	4.04089	7.47203	11.3881	38.5836	6.68257	0	9.43561
hsa-miR-147b	0	0	94.2456	12.4805	0	6.06133	10.4608	0	4.82294	0	3.77886	0
hsa-miR-1284	36.7403	0	11.0877	12.4805	0	14.1431	25.4049	0	24.1147	0	7.55771	0
hsa-miR-1306-3p	3.06169	0	9.23976	2.08009	64.9306	4.04089	8.96644	11.3881	4.82294	13.3651	0	9.43561
hsa-miR-106b-5p	48.987	0	5.54386	22.881	0	10.1022	29.8881	0	9.64589	0	3.77886	0
hsa-let-7c-3p	10.7159	0	5.54386	20.8009	0	14.1431	5.97763	68.3287	0	0	3.77886	0
hsa-miR-1299	0	0	12.9357	16.6407	12.9861	24.2453	34.3713	0	14.4688	13.3651	0	0
hsa-miR-378d	3.06169	0	42.5029	12.4805	0	16.1635	14.9441	0	14.4688	0	15.1154	9.43561
hsa-miR-4488	12.2468	0	1.84795	6.24026	64.9306	0	0	11.3881	0	6.68257	15.1154	9.43561
hsa-miR-205-5p	10.7159	0	5.54386	6.24026	0	2.02044	0	0	4.82294	13.3651	0	84.9205
hsa-miR-9500	13.7776	0	3.69591	0	12.9861	10.1022	7.47203	0	14.4688	0	22.6731	37.7424
hsa-miR-598-3p	3.06169	0	25.8713	20.8009	0	8.08177	17.9329	11.3881	4.82294	0	30.2309	0
hsa-miR-6511b-3p	0	0	0	6.24026	0	0	2.98881	22.7762	9.64589	6.68257	45.3463	28.3068
hsa-miR-374c-3p	7.65423	0	16.6316	8.32035	0	8.08177	11.9553	34.1643	4.82294	6.68257	3.77886	18.8712
hsa-miR-3150a-5p	15.3085	51.9909	18.4795	2.08009	12.9861	6.06133	0	0	0	13.3651	0	0
hsa-miR-4746-5p	10.7159	0	27.7193	0	51.9445	6.06133	4.48322	0	19.2918	0	0	0
hsa-miR-181b-3p	19.901	51.9909	14.7836	4.16017	0	12.1227	7.47203	0	9.64589	0	0	0
hsa-miR-326	22.9627	0	11.0877	14.5606	0	6.06133	11.9553	22.7762	0	13.3651	7.55771	9.43561
hsa-miR-548j-5p	19.901	0	5.54386	29.1212	0	22.2249	20.9217	0	0	20.0477	0	0
hsa-miR-5688	4.59254	51.9909	3.69591	6.24026	0	6.06133	4.48322	0	0	13.3651	7.55771	18.8712
hsa-miR-877-3p	4.59254	0	0	0	0	2.02044	1.49441	45.5525	9.64589	53.4605	0	0
hsa-miR-656-3p	1.53085	0	0	27.0411	0	2.02044	4.48322	34.1643	4.82294	6.68257	26.452	9.43561
hsa-miR-1273e	6.12338	0	27.7193	6.24026	0	16.1635	14.9441	0	0	0	26.452	18.8712
hsa-miR-136-5p	3.06169	0	3.69591	10.4004	0	2.02044	10.4608	22.7762	0	20.0477	34.0097	9.43561
hsa-miR-625-5p	3.06169	0	5.54386	6.24026	12.9861	24.2453	28.3937	11.3881	4.82294	0	0	18.8712
hsa-miR-629-3p	26.0244	0	16.6316	4.16017	0	8.08177	19.4273	22.7762	14.4688	0	3.77886	0
hsa-miR-219a-1-3p	9.18507	51.9909	14.7836	0	0	10.1022	1.49441	0	4.82294	0	22.6731	0
hsa-miR-500b-3p	15.3085	0	35.1111	12.4805	25.9723	18.184	7.47203	0	0	0	0	0
hsa-miR-369-5p	6.12338	0	5.54386	8.32035	0	12.1227	16.4385	22.7762	4.82294	20.0477	15.1154	0
hsa-miR-7847-3p	0	103.982	0	4.16017	0	2.02044	0	0	0	0	0	0
hsa-miR-2277-5p	15.3085	0	1.84795	12.4805	0	4.04089	17.9329	11.3881	4.82294	0	22.6731	18.8712
hsa-miR-4659a-5p	7.65423	0	0	8.32035	0	6.06133	4.48322	11.3881	0	53.4605	15.1154	0
hsa-miR-3675-5p	6.12338	0	12.9357	6.24026	0	16.1635	2.98881	0	19.2918	20.0477	22.6731	0
hsa-miR-4282	13.7776	0	5.54386	10.4004	0	10.1022	28.3937	11.3881	9.64589	6.68257	0	9.43561
hsa-miR-4690-3p	16.8393	51.9909	7.39181	2.08009	0	2.02044	2.98881	0	0	0	11.3366	9.43561
hsa-miR-29b-1-5p	12.2468	0	14.7836	10.4004	0	14.1431	16.4385	0	0	0	7.55771	28.3068
hsa-miR-4658	6.12338	0	1.84795	12.4805	0	6.06133	7.47203	0	9.64589	33.4128	7.55771	18.8712
hsa-miR-6837-3p	10.7159	0	24.0234	6.24026	25.9723	24.2453	11.9553	0	0	0	0	0
hsa-miR-329-5p	12.2468	0	5.54386	0	0	12.1227	13.4497	22.7762	24.1147	0	11.3366	0
hsa-miR-3121-3p	3.06169	0	5.54386	6.24026	38.9584	10.1022	5.97763	11.3881	0	6.68257	3.77886	9.43561
hsa-miR-132-5p	7.65423	0	3.69591	18.7208	0	8.08177	26.8993	0	0	0	7.55771	28.3068
hsa-miR-1469	36.7403	0	0	2.08009	0	2.02044	1.49441	11.3881	9.64589	33.4128	3.77886	0
hsa-miR-10a-3p	1.53085	0	9.23976	14.5606	0	8.08177	4.48322	22.7762	24.1147	0	15.1154	0
hsa-miR-4665-5p	4.59254	51.9909	9.23976	4.16017	0	4.04089	2.98881	0	0	0	3.77886	18.8712
hsa-miR-1185-1-3p	12.2468	0	0	20.8009	0	28.2862	10.4608	0	9.64589	6.68257	11.3366	0
hsa-miR-195-5p	1.53085	0	3.69591	10.4004	0	8.08177	5.97763	22.7762	0	6.68257	30.2309	9.43561
hsa-miR-330-5p	7.65423	0	25.8713	12.4805	0	4.04089	7.47203	22.7762	4.82294	13.3651	0	0
hsa-miR-6504-3p	4.59254	0	0	0	0	4.04089	14.9441	11.3881	4.82294	0	11.3366	47.178
hsa-miR-885-5p	1.53085	0	3.69591	14.5606	0	4.04089	7.47203	0	28.9377	0	18.8943	18.8712
hsa-miR-331-5p	6.12338	0	14.7836	8.32035	0	0	8.96644	0	9.64589	0	11.3366	37.7424
hsa-let-7f-2-3p	6.12338	0	20.3275	2.08009	0	0	14.9441	22.7762	0	0	30.2309	0
hsa-miR-4524a-5p	10.7159	0	18.4795	0	12.9861	22.2249	11.9553	11.3881	0	0	7.55771	0
hsa-miR-487a-5p	0	0	3.69591	10.4004	0	6.06133	4.48322	0	19.2918	33.4128	7.55771	9.43561
hsa-miR-4657	15.3085	0	18.4795	6.24026	0	4.04089	2.98881	0	0	0	0	47.178
hsa-miR-6509-5p	0	0	9.23976	0	25.9723	6.06133	0	0	28.9377	6.68257	7.55771	9.43561
hsa-miR-23c	0	0	5.54386	0	0	0	4.48322	11.3881	14.4688	33.4128	15.1154	9.43561
hsa-miR-4800-5p	16.8393	0	7.39181	0	0	18.184	11.9553	22.7762	4.82294	0	11.3366	0
hsa-miR-1226-3p	12.2468	0	0	0	0	0	0	34.1643	19.2918	13.3651	0	9.43561
hsa-miR-4254	10.7159	0	1.84795	12.4805	0	20.2044	5.97763	0	0	33.4128	3.77886	0
hsa-miR-379-3p	1.53085	0	14.7836	27.0411	0	0	13.4497	0	0	0	11.3366	18.8712
hsa-miR-335-3p	3.06169	0	7.39181	0	0	6.06133	4.48322	0	4.82294	26.7303	34.0097	0
hsa-miR-4485-3p	3.06169	0	0	0	0	4.04089	0	0	0	13.3651	18.8943	47.178
hsa-miR-1255a	7.65423	0	24.0234	2.08009	12.9861	2.02044	4.48322	22.7762	0	6.68257	3.77886	0
hsa-miR-1229-3p	0	51.9909	0	2.08009	0	2.02044	0	0	0	0	11.3366	18.8712
hsa-miR-4659b-5p	1.53085	51.9909	0	2.08009	0	2.02044	2.98881	11.3881	0	6.68257	7.55771	0
hsa-miR-3065-5p	3.06169	51.9909	1.84795	6.24026	0	2.02044	4.48322	11.3881	4.82294	0	0	0
hsa-miR-7-1-3p	27.5552	0	3.69591	14.5606	0	0	8.96644	0	0	26.7303	3.77886	0
hsa-miR-2116-3p	15.3085	0	1.84795	14.5606	25.9723	2.02044	4.48322	11.3881	9.64589	0	0	0
hsa-miR-7850-5p	22.9627	0	3.69591	2.08009	51.9445	0	4.48322	0	0	0	0	0
hsa-miR-3606-5p	6.12338	51.9909	0	0	0	4.04089	0	0	4.82294	13.3651	3.77886	0
hsa-miR-3129-3p	0	0	1.84795	6.24026	0	0	5.97763	11.3881	24.1147	26.7303	7.55771	0
hsa-miR-4284	4.59254	0	0	2.08009	0	2.02044	2.98881	22.7762	0	13.3651	26.452	9.43561
hsa-miR-6511a-3p	0	0	0	0	0	0	2.98881	34.1643	9.64589	0	7.55771	28.3068
hsa-miR-3159	9.18507	51.9909	0	0	0	2.02044	2.98881	0	4.82294	6.68257	3.77886	0
hsa-miR-937-3p	9.18507	0	5.54386	4.16017	25.9723	12.1227	0	0	4.82294	0	0	18.8712
hsa-miR-4662a-5p	7.65423	0	9.23976	4.16017	0	14.1431	5.97763	0	4.82294	0	34.0097	0
hsa-miR-20b-5p	10.7159	0	3.69591	6.24026	0	0	17.9329	0	14.4688	0	7.55771	18.8712
hsa-miR-671-5p	1.53085	0	9.23976	2.08009	0	4.04089	7.47203	0	9.64589	0	7.55771	37.7424
hsa-miR-6511b-5p	0	0	3.69591	8.32035	12.9861	10.1022	10.4608	0	9.64589	6.68257	7.55771	9.43561
hsa-miR-501-5p	9.18507	0	3.69591	4.16017	0	0	10.4608	22.7762	9.64589	0	0	18.8712
hsa-miR-6824-3p	6.12338	0	0	0	64.9306	0	0	0	0	0	7.55771	0
hsa-miR-4740-5p	0	0	0	2.08009	51.9445	2.02044	1.49441	0	9.64589	0	11.3366	0
hsa-miR-190b	7.65423	0	14.7836	12.4805	0	8.08177	2.98881	0	0	13.3651	0	18.8712
hsa-miR-144-3p	0	0	0	2.08009	0	0	1.49441	11.3881	62.6983	0	0	0
hsa-miR-6852-5p	26.0244	0	16.6316	16.6407	0	6.06133	7.47203	0	4.82294	0	0	0
hsa-miR-4311	6.12338	0	5.54386	2.08009	0	4.04089	2.98881	11.3881	0	0	26.452	18.8712
hsa-miR-4647	0	0	1.84795	0	64.9306	4.04089	5.97763	0	0	0	0	0
hsa-miR-3127-5p	3.06169	0	12.9357	0	0	4.04089	1.49441	0	0	33.4128	11.3366	9.43561
hsa-miR-5585-3p	10.7159	0	1.84795	4.16017	0	8.08177	10.4608	11.3881	4.82294	0	22.6731	0
hsa-miR-4281	0	0	0	0	0	4.04089	1.49441	68.3287	0	0	0	0
hsa-miR-4763-3p	6.12338	0	9.23976	2.08009	12.9861	2.02044	5.97763	0	0	6.68257	0	28.3068
hsa-miR-369-3p	0	0	3.69591	12.4805	0	0	7.47203	22.7762	0	0	7.55771	18.8712
hsa-miR-6821-5p	24.4935	0	20.3275	10.4004	0	4.04089	13.4497	0	0	0	0	0
hsa-miR-651-3p	7.65423	0	1.84795	0	12.9861	4.04089	1.49441	34.1643	0	6.68257	3.77886	0
hsa-miR-3198	7.65423	51.9909	3.69591	0	0	0	1.49441	0	0	0	7.55771	0
hsa-miR-210-5p	1.53085	0	5.54386	16.6407	0	4.04089	10.4608	22.7762	0	0	11.3366	0
hsa-miR-1304-3p	6.12338	0	0	4.16017	0	2.02044	0	0	48.2294	0	11.3366	0
hsa-miR-1307-5p	1.53085	0	14.7836	12.4805	0	4.04089	20.9217	0	0	6.68257	11.3366	0
hsa-miR-4709-5p	3.06169	0	20.3275	31.2013	0	4.04089	4.48322	0	4.82294	0	3.77886	0
hsa-miR-34c-5p	13.7776	0	5.54386	10.4004	0	4.04089	0	11.3881	0	0	26.452	0
hsa-miR-4707-5p	0	0	3.69591	2.08009	0	6.06133	4.48322	22.7762	0	0	3.77886	28.3068
hsa-miR-7702	3.06169	0	20.3275	2.08009	0	10.1022	20.9217	0	14.4688	0	0	0
hsa-miR-6813-5p	3.06169	0	3.69591	0	25.9723	10.1022	2.98881	0	4.82294	20.0477	0	0
hsa-miR-553	16.8393	0	5.54386	4.16017	0	4.04089	0	11.3881	14.4688	6.68257	7.55771	0
hsa-miR-7161-5p	3.06169	0	0	0	38.9584	2.02044	0	22.7762	0	0	3.77886	0
hsa-miR-2115-3p	22.9627	0	5.54386	2.08009	0	10.1022	29.8881	0	0	0	0	0
hsa-miR-6726-3p	0	0	0	0	0	2.02044	0	45.5525	9.64589	0	3.77886	9.43561
hsa-miR-30d-3p	6.12338	0	14.7836	20.8009	0	4.04089	17.9329	0	0	6.68257	0	0
hsa-miR-126-5p	10.7159	0	0	0	0	0	23.9105	11.3881	0	20.0477	3.77886	0
hsa-miR-1277-3p	1.53085	0	0	6.24026	0	0	1.49441	0	0	0	3.77886	56.6136
hsa-miR-6761-5p	19.901	0	20.3275	8.32035	0	12.1227	8.96644	0	0	0	0	0
hsa-miR-651-5p	12.2468	0	12.9357	6.24026	0	6.06133	8.96644	0	9.64589	0	3.77886	9.43561
hsa-miR-6729-5p	0	51.9909	1.84795	2.08009	0	0	0	0	0	13.3651	0	0
hsa-miR-539-5p	0	0	1.84795	6.24026	0	2.02044	1.49441	56.9406	0	0	0	0
hsa-miR-3154	1.53085	0	1.84795	4.16017	38.9584	10.1022	0	11.3881	0	0	0	0
hsa-miR-1908-5p	4.59254	0	24.0234	6.24026	0	0	2.98881	0	14.4688	0	15.1154	0
hsa-miR-1250-5p	33.6786	0	5.54386	8.32035	0	4.04089	4.48322	0	0	0	11.3366	0
hsa-miR-3908	10.7159	0	0	0	0	4.04089	0	0	4.82294	40.0954	7.55771	0
hsa-miR-3180-5p	6.12338	0	14.7836	2.08009	25.9723	0	13.4497	0	4.82294	0	0	0
hsa-miR-4649-5p	1.53085	0	0	0	0	6.06133	2.98881	0	19.2918	33.4128	3.77886	0
hsa-miR-3202	15.3085	0	11.0877	2.08009	0	2.02044	7.47203	0	4.82294	20.0477	3.77886	0
hsa-miR-548k	16.8393	0	5.54386	8.32035	0	4.04089	19.4273	0	4.82294	0	7.55771	0
hsa-miR-1273f	13.7776	0	11.0877	4.16017	0	8.08177	8.96644	0	0	20.0477	0	0
hsa-miR-5587-3p	6.12338	0	3.69591	2.08009	0	8.08177	2.98881	0	9.64589	33.4128	0	0
hsa-miR-449c-5p	1.53085	0	3.69591	4.16017	0	22.2249	0	11.3881	0	0	22.6731	0
hsa-miR-1252-5p	1.53085	0	1.84795	4.16017	0	8.08177	2.98881	0	0	20.0477	7.55771	18.8712
hsa-miR-3199	0	0	14.7836	2.08009	0	0	8.96644	0	24.1147	0	15.1154	0
hsa-miR-7843-5p	4.59254	51.9909	0	0	0	0	1.49441	0	0	6.68257	0	0
hsa-miR-1247-3p	1.53085	0	1.84795	2.08009	12.9861	14.1431	0	0	0	0	3.77886	28.3068
hsa-miR-581	0	51.9909	3.69591	2.08009	0	2.02044	0	0	4.82294	0	0	0
hsa-miR-4777-5p	4.59254	0	0	2.08009	12.9861	2.02044	2.98881	22.7762	0	0	7.55771	9.43561
hsa-miR-187-3p	10.7159	0	9.23976	2.08009	0	4.04089	2.98881	11.3881	4.82294	0	0	18.8712
hsa-miR-675-3p	0	51.9909	1.84795	0	0	2.02044	1.49441	0	0	6.68257	0	0
hsa-miR-3173-3p	4.59254	0	0	0	0	6.06133	0	11.3881	9.64589	0	22.6731	9.43561
hsa-miR-1287-5p	6.12338	0	1.84795	2.08009	0	10.1022	4.48322	0	4.82294	26.7303	7.55771	0
hsa-miR-4668-3p	1.53085	0	0	0	0	0	0	11.3881	0	33.4128	7.55771	9.43561
hsa-miR-19a-3p	22.9627	0	1.84795	12.4805	0	4.04089	10.4608	0	0	0	11.3366	0
hsa-miR-659-5p	0	0	14.7836	8.32035	0	10.1022	2.98881	11.3881	14.4688	0	0	0
hsa-miR-98-3p	1.53085	0	5.54386	2.08009	0	16.1635	5.97763	11.3881	4.82294	6.68257	7.55771	0
hsa-miR-129-5p	12.2468	0	7.39181	6.24026	0	0	1.49441	22.7762	4.82294	6.68257	0	0
hsa-miR-4446-3p	0	0	11.0877	4.16017	25.9723	18.184	1.49441	0	0	0	0	0
hsa-miR-6866-5p	4.59254	0	18.4795	8.32035	0	12.1227	2.98881	0	0	6.68257	7.55771	0
hsa-miR-6511a-5p	0	0	3.69591	6.24026	0	4.04089	2.98881	22.7762	4.82294	6.68257	0	9.43561
hsa-miR-4489	4.59254	0	7.39181	0	0	6.06133	1.49441	11.3881	4.82294	0	15.1154	9.43561
hsa-miR-374b-3p	19.901	0	7.39181	14.5606	0	2.02044	7.47203	0	4.82294	0	3.77886	0
hsa-miR-3124-5p	0	0	1.84795	4.16017	0	0	8.96644	0	4.82294	40.0954	0	0
hsa-miR-1294	4.59254	0	9.23976	2.08009	0	4.04089	4.48322	0	24.1147	0	11.3366	0
hsa-miR-133a-3p	1.53085	0	12.9357	4.16017	0	0	4.48322	0	9.64589	26.7303	0	0
hsa-miR-191-3p	9.18507	0	12.9357	4.16017	0	2.02044	17.9329	0	0	0	3.77886	9.43561
hsa-miR-6843-3p	0	0	9.23976	2.08009	12.9861	8.08177	2.98881	0	4.82294	0	0	18.8712
hsa-miR-570-3p	6.12338	0	5.54386	6.24026	0	8.08177	2.98881	11.3881	0	6.68257	11.3366	0
hsa-miR-6723-5p	1.53085	0	0	0	0	0	1.49441	11.3881	0	0	15.1154	28.3068
hsa-miR-6824-5p	0	51.9909	1.84795	0	0	0	0	0	0	0	3.77886	0
hsa-miR-4313	12.2468	0	0	6.24026	0	2.02044	1.49441	11.3881	9.64589	6.68257	7.55771	0
hsa-miR-6729-3p	0	51.9909	0	0	0	4.04089	0	0	0	0	0	0
hsa-miR-664b-3p	3.06169	0	1.84795	4.16017	0	2.02044	5.97763	0	0	20.0477	0	18.8712
hsa-miR-4286	3.06169	0	1.84795	8.32035	0	10.1022	5.97763	22.7762	0	0	3.77886	0
hsa-miR-4775	3.06169	0	0	6.24026	0	0	4.48322	11.3881	0	26.7303	3.77886	0
hsa-miR-4694-3p	0	51.9909	0	2.08009	0	0	1.49441	0	0	0	0	0
hsa-miR-6789-3p	1.53085	51.9909	1.84795	0	0	0	0	0	0	0	0	0
hsa-miR-3129-5p	1.53085	0	1.84795	2.08009	0	12.1227	0	0	0	0	18.8943	18.8712
hsa-miR-3691-5p	1.53085	0	20.3275	2.08009	0	4.04089	4.48322	0	9.64589	0	3.77886	9.43561
hsa-miR-3674	4.59254	0	1.84795	8.32035	0	2.02044	8.96644	0	4.82294	0	15.1154	9.43561
hsa-miR-539-3p	0	0	0	6.24026	0	2.02044	0	34.1643	4.82294	0	7.55771	0
hsa-miR-1253	6.12338	0	0	2.08009	0	6.06133	4.48322	0	0	0	7.55771	28.3068
hsa-miR-296-3p	0	0	9.23976	10.4004	0	14.1431	7.47203	0	0	0	3.77886	9.43561
hsa-miR-652-5p	0	0	0	0	0	2.02044	2.98881	45.5525	0	0	3.77886	0
hsa-miR-4521	6.12338	0	1.84795	0	0	4.04089	8.96644	0	14.4688	0	0	18.8712
hsa-miR-541-5p	0	51.9909	0	2.08009	0	0	0	0	0	0	0	0
hsa-miR-8082	6.12338	0	1.84795	4.16017	0	34.3475	7.47203	0	0	0	0	0
hsa-miR-7107-3p	3.06169	0	0	2.08009	0	2.02044	1.49441	0	4.82294	40.0954	0	0
hsa-miR-4320	0	51.9909	0	0	0	0	1.49441	0	0	0	0	0
hsa-miR-1304-5p	4.59254	0	3.69591	4.16017	12.9861	10.1022	4.48322	0	0	13.3651	0	0
hsa-miR-6718-5p	4.59254	0	20.3275	2.08009	12.9861	4.04089	8.96644	0	0	0	0	0
hsa-miR-939-5p	1.53085	0	3.69591	12.4805	25.9723	0	4.48322	0	4.82294	0	0	0
hsa-miR-7515	7.65423	0	5.54386	2.08009	12.9861	4.04089	2.98881	0	0	13.3651	3.77886	0
hsa-miR-6715a-3p	9.18507	0	3.69591	4.16017	12.9861	4.04089	5.97763	0	4.82294	0	7.55771	0
hsa-miR-5699-5p	3.06169	0	1.84795	0	0	2.02044	4.48322	0	0	33.4128	7.55771	0
hsa-miR-3064-5p	13.7776	0	12.9357	2.08009	0	6.06133	7.47203	0	9.64589	0	0	0
hsa-miR-200a-5p	10.7159	0	14.7836	4.16017	12.9861	0	4.48322	0	4.82294	0	0	0
hsa-miR-3163	1.53085	0	3.69591	2.08009	0	8.08177	16.4385	0	0	20.0477	0	0
hsa-miR-5692a	4.59254	0	0	0	0	4.04089	8.96644	11.3881	4.82294	6.68257	11.3366	0
hsa-miR-4523	0	0	1.84795	0	0	0	0	0	9.64589	40.0954	0	0
hsa-miR-5580-3p	4.59254	0	1.84795	0	0	24.2453	7.47203	0	0	13.3651	0	0
hsa-miR-548as-3p	6.12338	0	0	0	12.9861	0	2.98881	11.3881	0	13.3651	3.77886	0
hsa-miR-4461	3.06169	0	0	8.32035	0	0	2.98881	0	0	26.7303	0	9.43561
hsa-miR-2355-3p	10.7159	0	1.84795	2.08009	0	0	8.96644	0	0	26.7303	0	0
hsa-miR-188-5p	4.59254	0	1.84795	0	0	0	0	34.1643	9.64589	0	0	0
hsa-miR-5588-5p	3.06169	0	11.0877	2.08009	12.9861	6.06133	5.97763	0	4.82294	0	3.77886	0
hsa-miR-370-5p	4.59254	0	3.69591	14.5606	0	4.04089	4.48322	0	14.4688	0	3.77886	0
hsa-miR-4738-3p	0	0	3.69591	0	38.9584	2.02044	0	0	4.82294	0	0	0
hsa-miR-335-5p	3.06169	0	3.69591	6.24026	0	4.04089	7.47203	0	9.64589	0	15.1154	0
hsa-miR-4645-3p	4.59254	0	11.0877	10.4004	0	0	13.4497	0	9.64589	0	0	0
hsa-miR-6502-5p	0	0	9.23976	2.08009	0	18.184	4.48322	11.3881	0	0	3.77886	0
hsa-miR-4434	1.53085	0	1.84795	0	12.9861	2.02044	2.98881	0	0	20.0477	7.55771	0
hsa-miR-4687-5p	0	0	0	0	0	4.04089	0	34.1643	0	6.68257	3.77886	0
hsa-miR-541-3p	1.53085	0	3.69591	4.16017	0	2.02044	2.98881	34.1643	0	0	0	0
hsa-miR-1298-5p	0	0	0	0	38.9584	0	0	0	0	0	0	9.43561
hsa-miR-551b-5p	10.7159	0	3.69591	6.24026	0	2.02044	2.98881	0	0	0	3.77886	18.8712
hsa-miR-3687	7.65423	0	3.69591	2.08009	0	0	1.49441	0	0	20.0477	3.77886	9.43561
hsa-miR-187-5p	3.06169	0	0	2.08009	0	10.1022	0	0	0	13.3651	18.8943	0
hsa-miR-186-3p	1.53085	0	1.84795	2.08009	0	4.04089	0	11.3881	0	13.3651	3.77886	9.43561
hsa-miR-1285-3p	0	0	16.6316	8.32035	0	2.02044	5.97763	0	14.4688	0	0	0
hsa-miR-1285-5p	7.65423	0	0	2.08009	0	8.08177	2.98881	0	0	0	7.55771	18.8712
hsa-miR-5680	0	0	7.39181	16.6407	0	0	5.97763	0	0	13.3651	3.77886	0
hsa-miR-6803-3p	6.12338	0	3.69591	4.16017	0	12.1227	0	0	4.82294	6.68257	0	9.43561
hsa-miR-5584-3p	0	0	1.84795	2.08009	0	2.02044	0	34.1643	0	6.68257	0	0
hsa-miR-3161	3.06169	0	7.39181	8.32035	0	2.02044	2.98881	22.7762	0	0	0	0
hsa-miR-498	3.06169	0	0	0	0	8.08177	4.48322	0	0	13.3651	7.55771	9.43561
hsa-miR-653-3p	7.65423	0	0	2.08009	0	2.02044	0	34.1643	0	0	0	0
hsa-miR-4505	4.59254	0	1.84795	0	25.9723	2.02044	0	11.3881	0	0	0	0
hsa-miR-1185-2-3p	0	0	0	16.6407	0	0	1.49441	11.3881	0	6.68257	0	9.43561
hsa-miR-3174	7.65423	0	12.9357	6.24026	0	2.02044	11.9553	0	4.82294	0	0	0
hsa-miR-29b-2-5p	1.53085	0	0	8.32035	0	14.1431	4.48322	0	0	0	7.55771	9.43561
hsa-miR-873-3p	4.59254	0	7.39181	2.08009	0	22.2249	8.96644	0	0	0	0	0
hsa-miR-378b	1.53085	0	18.4795	0	0	8.08177	4.48322	0	4.82294	0	7.55771	0
hsa-miR-887-5p	0	0	5.54386	0	0	2.02044	2.98881	0	0	26.7303	7.55771	0
hsa-miR-217	0	0	0	0	0	6.06133	0	0	0	6.68257	3.77886	28.3068
hsa-miR-4731-3p	1.53085	0	0	6.24026	0	0	0	22.7762	0	6.68257	7.55771	0
hsa-miR-130b-3p	0	0	9.23976	14.5606	0	12.1227	4.48322	0	0	0	3.77886	0
hsa-miR-508-3p	1.53085	0	0	0	0	2.02044	0	0	0	40.0954	0	0
hsa-miR-4511	0	0	20.3275	0	0	2.02044	5.97763	11.3881	0	0	3.77886	0
hsa-miR-668-3p	4.59254	0	0	4.16017	0	12.1227	8.96644	0	9.64589	0	3.77886	0
hsa-miR-3133	6.12338	0	5.54386	2.08009	0	2.02044	0	0	0	6.68257	11.3366	9.43561
hsa-miR-4689	1.53085	0	0	0	0	0	0	0	0	13.3651	0	28.3068
hsa-miR-299-3p	0	0	1.84795	2.08009	0	10.1022	1.49441	0	0	20.0477	7.55771	0
hsa-miR-1468-3p	4.59254	0	0	2.08009	0	4.04089	4.48322	22.7762	4.82294	0	0	0
hsa-miR-1245b-3p	0	0	0	4.16017	12.9861	0	1.49441	0	9.64589	6.68257	7.55771	0
hsa-miR-483-5p	0	0	0	8.32035	0	0	0	11.3881	0	13.3651	0	9.43561
hsa-miR-3153	4.59254	0	0	6.24026	0	2.02044	0	0	0	6.68257	3.77886	18.8712
hsa-miR-6878-5p	0	0	0	0	0	4.04089	31.3825	0	0	6.68257	0	0
hsa-miR-6786-3p	6.12338	0	0	0	0	4.04089	1.49441	11.3881	0	0	0	18.8712
hsa-miR-4296	0	0	1.84795	0	25.9723	2.02044	1.49441	0	0	6.68257	3.77886	0
hsa-miR-1289	0	0	5.54386	2.08009	0	2.02044	1.49441	11.3881	9.64589	0	0	9.43561
hsa-miR-6850-3p	6.12338	0	0	4.16017	0	0	1.49441	0	19.2918	6.68257	3.77886	0
hsa-miR-1262	6.12338	0	12.9357	0	0	8.08177	1.49441	0	4.82294	0	7.55771	0
hsa-miR-128-1-5p	13.7776	0	11.0877	2.08009	0	8.08177	5.97763	0	0	0	0	0
hsa-let-7i-3p	10.7159	0	9.23976	4.16017	0	4.04089	8.96644	0	0	0	3.77886	0
hsa-miR-2278	1.53085	0	0	4.16017	0	2.02044	1.49441	11.3881	0	20.0477	0	0
hsa-miR-133a-5p	4.59254	0	1.84795	2.08009	0	0	1.49441	0	0	26.7303	3.77886	0
hsa-miR-3619-5p	0	0	0	6.24026	0	0	0	34.1643	0	0	0	0
hsa-miR-513c-3p	0	0	1.84795	0	0	0	1.49441	0	0	20.0477	7.55771	9.43561
hsa-miR-1972	4.59254	0	7.39181	2.08009	0	16.1635	1.49441	0	4.82294	0	3.77886	0
hsa-miR-3185	3.06169	0	0	2.08009	0	4.04089	4.48322	0	0	0	7.55771	18.8712
hsa-miR-497-3p	9.18507	0	7.39181	2.08009	0	4.04089	0	0	0	13.3651	3.77886	0
hsa-miR-6853-3p	6.12338	0	7.39181	4.16017	0	2.02044	10.4608	0	9.64589	0	0	0
hsa-miR-4265	1.53085	0	0	0	0	0	0	11.3881	0	26.7303	0	0
hsa-miR-4455	3.06169	0	1.84795	4.16017	0	4.04089	1.49441	0	14.4688	6.68257	3.77886	0
hsa-miR-611	6.12338	0	0	0	0	0	0	22.7762	0	6.68257	3.77886	0
hsa-miR-7856-5p	7.65423	0	5.54386	2.08009	0	2.02044	2.98881	0	4.82294	6.68257	7.55771	0
hsa-miR-376a-5p	0	0	0	0	38.9584	0	0	0	0	0	0	0
hsa-miR-6755-5p	1.53085	0	20.3275	0	12.9861	4.04089	0	0	0	0	0	0
hsa-miR-18a-5p	3.06169	0	3.69591	16.6407	0	0	0	0	4.82294	6.68257	3.77886	0
hsa-miR-323a-5p	0	0	0	0	12.9861	0	0	0	0	6.68257	0	18.8712
hsa-miR-6821-3p	4.59254	0	0	0	0	0	1.49441	22.7762	9.64589	0	0	0
hsa-miR-548f-5p	7.65423	0	9.23976	0	0	2.02044	1.49441	11.3881	0	6.68257	0	0
hsa-miR-1273d	7.65423	0	0	2.08009	0	8.08177	4.48322	0	4.82294	0	11.3366	0
hsa-miR-6837-5p	21.4318	0	3.69591	8.32035	0	2.02044	2.98881	0	0	0	0	0
hsa-miR-296-5p	9.18507	0	1.84795	8.32035	0	0	4.48322	0	4.82294	0	0	9.43561
hsa-miR-6858-5p	7.65423	0	0	6.24026	0	0	2.98881	11.3881	9.64589	0	0	0
hsa-miR-144-5p	0	0	0	2.08009	0	0	2.98881	0	28.9377	0	3.77886	0
hsa-miR-6776-5p	3.06169	0	1.84795	2.08009	0	4.04089	0	11.3881	4.82294	6.68257	3.77886	0
hsa-miR-6735-5p	6.12338	0	1.84795	0	12.9861	0	2.98881	0	9.64589	0	3.77886	0
hsa-miR-943	6.12338	0	5.54386	0	0	0	0	11.3881	4.82294	0	0	9.43561
hsa-miR-8055	0	0	0	0	0	0	0	0	0	33.4128	3.77886	0
hsa-miR-7158-3p	3.06169	0	0	0	0	2.02044	1.49441	0	9.64589	13.3651	7.55771	0
hsa-miR-4732-3p	4.59254	0	1.84795	0	0	0	0	0	14.4688	6.68257	0	9.43561
hsa-miR-3138	9.18507	0	22.1754	2.08009	0	2.02044	1.49441	0	0	0	0	0
hsa-miR-1254	1.53085	0	3.69591	14.5606	0	0	7.47203	0	0	0	0	9.43561
hsa-miR-6883-3p	3.06169	0	0	0	0	0	0	0	0	33.4128	0	0
hsa-miR-2467-3p	7.65423	0	1.84795	2.08009	0	2.02044	0	22.7762	0	0	0	0
hsa-miR-6783-3p	7.65423	0	5.54386	0	0	8.08177	1.49441	0	9.64589	0	3.77886	0
hsa-miR-1225-3p	0	0	0	2.08009	0	2.02044	2.98881	0	9.64589	0	18.8943	0
hsa-miR-206	0	0	16.6316	2.08009	0	4.04089	1.49441	0	0	0	11.3366	0
hsa-miR-200c-5p	0	0	0	0	0	2.02044	0	0	0	33.4128	0	0
hsa-miR-6771-3p	0	0	1.84795	4.16017	0	0	0	0	0	6.68257	22.6731	0
hsa-miR-4648	0	0	0	0	0	4.04089	2.98881	0	0	0	0	28.3068
hsa-miR-4757-5p	1.53085	0	0	0	0	0	0	0	0	33.4128	0	0
hsa-miR-1915-3p	0	0	1.84795	0	0	2.02044	1.49441	22.7762	0	6.68257	0	0
hsa-miR-96-5p	0	0	0	6.24026	0	0	0	0	0	0	0	28.3068
hsa-miR-1273a	3.06169	0	0	2.08009	0	8.08177	2.98881	0	14.4688	0	3.77886	0
hsa-miR-3662	4.59254	0	1.84795	2.08009	0	0	2.98881	0	0	13.3651	0	9.43561
hsa-miR-6516-3p	6.12338	0	0	0	0	6.06133	2.98881	0	4.82294	6.68257	7.55771	0
hsa-miR-4661-3p	0	0	0	2.08009	0	0	1.49441	0	0	26.7303	3.77886	0
hsa-miR-215-5p	4.59254	0	9.23976	2.08009	12.9861	2.02044	2.98881	0	0	0	0	0
hsa-miR-590-3p	7.65423	0	0	0	0	2.02044	1.49441	11.3881	0	0	11.3366	0
hsa-miR-3195	1.53085	0	0	0	0	0	0	0	4.82294	6.68257	11.3366	9.43561
hsa-miR-944	1.53085	0	1.84795	6.24026	0	6.06133	10.4608	0	0	0	7.55771	0
hsa-miR-548c-3p	1.53085	0	0	10.4004	0	4.04089	1.49441	0	4.82294	0	11.3366	0
hsa-miR-511-3p	1.53085	0	7.39181	6.24026	0	2.02044	2.98881	0	0	13.3651	0	0
hsa-miR-1277-5p	0	0	3.69591	4.16017	0	0	2.98881	0	0	0	3.77886	18.8712
hsa-miR-3130-3p	0	0	0	0	0	2.02044	0	0	4.82294	0	7.55771	18.8712
hsa-miR-212-3p	0	0	5.54386	4.16017	0	6.06133	5.97763	0	0	0	11.3366	0
hsa-miR-3168	0	0	0	2.08009	0	2.02044	5.97763	11.3881	0	0	11.3366	0
hsa-miR-4477b	4.59254	0	5.54386	4.16017	0	4.04089	2.98881	11.3881	0	0	0	0
hsa-miR-4755-3p	1.53085	0	3.69591	4.16017	0	14.1431	8.96644	0	0	0	0	0
hsa-miR-633	1.53085	0	1.84795	0	12.9861	4.04089	0	0	4.82294	6.68257	0	0
hsa-miR-4750-5p	1.53085	0	0	0	0	2.02044	0	0	0	0	0	28.3068
hsa-miR-31-3p	4.59254	0	0	8.32035	0	2.02044	1.49441	0	4.82294	6.68257	3.77886	0
hsa-miR-6732-3p	7.65423	0	0	0	0	2.02044	2.98881	0	0	0	0	18.8712
hsa-miR-4424	4.59254	0	0	0	0	4.04089	0	0	0	13.3651	0	9.43561
hsa-miR-4482-3p	1.53085	0	16.6316	0	0	0	0	0	0	0	3.77886	9.43561
hsa-miR-7976	6.12338	0	3.69591	4.16017	0	0	2.98881	0	4.82294	0	0	9.43561
hsa-miR-4726-3p	1.53085	0	0	2.08009	0	0	0	0	0	20.0477	7.55771	0
hsa-miR-4447	6.12338	0	0	2.08009	0	0	0	0	9.64589	13.3651	0	0
hsa-miR-5193	0	0	7.39181	0	0	0	0	0	4.82294	0	0	18.8712
hsa-miR-6721-5p	0	0	5.54386	0	0	4.04089	1.49441	0	0	6.68257	3.77886	9.43561
hsa-miR-154-5p	6.12338	0	9.23976	2.08009	0	2.02044	7.47203	0	0	0	3.77886	0
hsa-miR-6069	1.53085	0	0	2.08009	0	6.06133	0	0	4.82294	6.68257	0	9.43561
hsa-miR-410-5p	0	0	0	0	0	0	2.98881	0	0	20.0477	7.55771	0
hsa-miR-4638-3p	0	0	0	0	0	0	0	22.7762	0	0	7.55771	0
hsa-miR-6868-3p	0	0	0	0	0	2.02044	0	0	0	0	0	28.3068
hsa-miR-200b-5p	0	0	0	10.4004	0	10.1022	5.97763	0	0	0	3.77886	0
hsa-miR-6746-3p	0	0	0	0	0	2.02044	1.49441	22.7762	0	0	3.77886	0
hsa-miR-5009-5p	9.18507	0	7.39181	2.08009	0	2.02044	4.48322	0	4.82294	0	0	0
hsa-miR-2114-3p	1.53085	0	1.84795	0	0	0	0	22.7762	0	0	3.77886	0
hsa-miR-6763-5p	0	0	0	0	0	4.04089	2.98881	22.7762	0	0	0	0
hsa-miR-7844-5p	0	0	3.69591	0	0	4.04089	1.49441	0	0	20.0477	0	0
hsa-miR-374b-5p	4.59254	0	5.54386	2.08009	0	2.02044	7.47203	0	0	0	7.55771	0
hsa-miR-376c-3p	1.53085	0	0	12.4805	0	4.04089	4.48322	0	0	6.68257	0	0
hsa-miR-3187-3p	3.06169	0	0	8.32035	0	0	1.49441	0	9.64589	6.68257	0	0
hsa-miR-219b-5p	0	0	0	0	0	0	1.49441	0	4.82294	13.3651	0	9.43561
hsa-miR-550a-3-5p	16.8393	0	1.84795	2.08009	0	2.02044	1.49441	0	4.82294	0	0	0
hsa-miR-3065-3p	6.12338	0	1.84795	2.08009	0	8.08177	1.49441	0	0	0	0	9.43561
hsa-miR-3960	1.53085	0	0	0	0	0	0	11.3881	0	6.68257	0	9.43561
hsa-miR-6500-3p	1.53085	0	1.84795	2.08009	0	0	1.49441	0	4.82294	13.3651	3.77886	0
hsa-miR-1915-5p	3.06169	0	3.69591	0	0	4.04089	0	11.3881	0	6.68257	0	0
hsa-miR-3186-3p	7.65423	0	7.39181	0	0	4.04089	5.97763	0	0	0	3.77886	0
hsa-miR-9-3p	1.53085	0	1.84795	2.08009	12.9861	2.02044	4.48322	0	0	0	3.77886	0
hsa-miR-4732-5p	0	0	1.84795	0	0	0	0	0	19.2918	0	7.55771	0
hsa-miR-3140-3p	12.2468	0	1.84795	6.24026	0	0	4.48322	0	0	0	3.77886	0
hsa-miR-5196-5p	3.06169	0	0	6.24026	0	2.02044	0	0	0	0	7.55771	9.43561
hsa-miR-642b-5p	0	0	0	6.24026	0	0	0	0	14.4688	0	7.55771	0
hsa-miR-655-3p	0	0	11.0877	2.08009	0	0	7.47203	0	0	0	7.55771	0
hsa-miR-520g-5p	6.12338	0	0	0	0	2.02044	0	0	0	20.0477	0	0
hsa-miR-3651	7.65423	0	11.0877	0	0	0	0	0	0	0	0	9.43561
hsa-miR-345-3p	6.12338	0	11.0877	0	0	0	1.49441	0	0	0	0	9.43561
hsa-miR-7110-5p	0	0	0	0	0	0	1.49441	0	0	13.3651	3.77886	9.43561
hsa-miR-4473	1.53085	0	1.84795	4.16017	0	8.08177	2.98881	0	0	0	0	9.43561
hsa-miR-6501-5p	6.12338	0	7.39181	6.24026	0	0	4.48322	0	0	0	3.77886	0
hsa-miR-99a-3p	1.53085	0	3.69591	4.16017	0	8.08177	10.4608	0	0	0	0	0
hsa-miR-4659a-3p	3.06169	0	1.84795	4.16017	12.9861	2.02044	0	0	0	0	3.77886	0
hsa-miR-4755-5p	3.06169	0	0	0	0	0	0	11.3881	0	13.3651	0	0
hsa-miR-6809-5p	0	0	0	0	0	2.02044	2.98881	0	0	13.3651	0	9.43561
hsa-miR-4787-3p	1.53085	0	7.39181	0	0	0	0	0	0	0	0	18.8712
hsa-miR-4772-3p	15.3085	0	0	0	0	2.02044	10.4608	0	0	0	0	0
hsa-miR-5584-5p	7.65423	0	0	0	0	0	0	0	0	20.0477	0	0
hsa-miR-4272	0	0	0	0	0	0	0	22.7762	4.82294	0	0	0
hsa-miR-3622b-3p	0	0	0	0	0	0	0	22.7762	4.82294	0	0	0
hsa-miR-3614-3p	3.06169	0	1.84795	2.08009	0	0	4.48322	0	0	6.68257	0	9.43561
hsa-miR-7108-3p	3.06169	0	0	0	0	2.02044	1.49441	11.3881	0	0	0	9.43561
hsa-miR-6806-3p	7.65423	0	3.69591	6.24026	0	0	5.97763	0	0	0	3.77886	0
hsa-miR-6840-5p	10.7159	0	3.69591	0	0	0	1.49441	11.3881	0	0	0	0
hsa-miR-3186-5p	3.06169	0	0	2.08009	0	2.02044	0	0	0	20.0477	0	0
hsa-miR-4640-3p	6.12338	0	0	2.08009	0	6.06133	1.49441	11.3881	0	0	0	0
hsa-miR-566	1.53085	0	0	6.24026	0	2.02044	0	0	9.64589	0	7.55771	0
hsa-miR-324-5p	0	0	1.84795	2.08009	0	2.02044	13.4497	0	0	0	7.55771	0
hsa-miR-548d-3p	6.12338	0	1.84795	0	0	4.04089	1.49441	0	9.64589	0	3.77886	0
hsa-miR-6776-3p	6.12338	0	0	0	0	0	4.48322	11.3881	4.82294	0	0	0
hsa-miR-6808-3p	0	0	0	2.08009	0	0	0	0	0	13.3651	11.3366	0
hsa-miR-6877-5p	0	0	7.39181	4.16017	0	4.04089	1.49441	0	9.64589	0	0	0
hsa-miR-616-3p	0	0	1.84795	4.16017	0	16.1635	4.48322	0	0	0	0	0
hsa-miR-5697	3.06169	0	0	2.08009	0	0	1.49441	11.3881	4.82294	0	3.77886	0
hsa-miR-610	0	0	0	4.16017	0	6.06133	0	11.3881	4.82294	0	0	0
hsa-miR-582-5p	4.59254	0	0	4.16017	0	2.02044	8.96644	0	0	6.68257	0	0
hsa-miR-4797-3p	9.18507	0	3.69591	0	0	0	0	0	0	13.3651	0	0
hsa-miR-1180-5p	3.06169	0	0	2.08009	0	2.02044	0	11.3881	0	0	7.55771	0
hsa-miR-3663-5p	0	0	0	0	25.9723	0	0	0	0	0	0	0
hsa-miR-6503-5p	4.59254	0	5.54386	0	0	0	4.48322	0	0	0	11.3366	0
hsa-miR-3668	1.53085	0	3.69591	0	0	2.02044	1.49441	0	0	13.3651	3.77886	0
hsa-miR-1225-5p	1.53085	0	0	0	0	0	1.49441	22.7762	0	0	0	0
hsa-miR-487b-5p	4.59254	0	0	0	0	0	2.98881	0	4.82294	0	3.77886	9.43561
hsa-miR-3191-5p	1.53085	0	7.39181	0	0	0	1.49441	11.3881	0	0	3.77886	0
hsa-miR-6131	15.3085	0	1.84795	2.08009	0	0	1.49441	0	4.82294	0	0	0
hsa-miR-6842-5p	3.06169	0	0	2.08009	0	4.04089	2.98881	0	0	13.3651	0	0
hsa-miR-6774-5p	3.06169	0	11.0877	0	0	6.06133	1.49441	0	0	0	3.77886	0
hsa-miR-337-5p	0	0	0	2.08009	0	4.04089	2.98881	0	9.64589	6.68257	0	0
hsa-miR-4742-3p	0	0	1.84795	2.08009	0	0	1.49441	0	4.82294	0	15.1154	0
hsa-miR-6746-5p	0	0	0	4.16017	0	4.04089	0	0	0	13.3651	3.77886	0
hsa-miR-4742-5p	7.65423	0	9.23976	2.08009	0	0	1.49441	0	4.82294	0	0	0
hsa-miR-616-5p	0	0	0	10.4004	0	2.02044	1.49441	0	0	0	11.3366	0
hsa-miR-4667-5p	1.53085	0	1.84795	2.08009	0	0	1.49441	0	0	6.68257	11.3366	0
hsa-miR-4688	0	0	7.39181	10.4004	0	4.04089	2.98881	0	0	0	0	0
hsa-miR-4654	4.59254	0	0	10.4004	0	0	5.97763	0	0	0	3.77886	0
hsa-miR-6873-3p	10.7159	0	1.84795	2.08009	0	10.1022	0	0	0	0	0	0
hsa-miR-4650-3p	4.59254	0	0	0	0	0	0	0	0	20.0477	0	0
hsa-miR-7849-3p	4.59254	0	1.84795	2.08009	0	0	0	0	0	6.68257	0	9.43561
hsa-miR-3131	1.53085	0	0	0	0	2.02044	2.98881	0	0	6.68257	11.3366	0
hsa-miR-642a-3p	0	0	0	2.08009	0	0	1.49441	0	0	13.3651	7.55771	0
hsa-miR-371a-5p	1.53085	0	0	0	0	2.02044	0	11.3881	0	0	0	9.43561
hsa-miR-6801-5p	0	0	0	0	12.9861	0	0	11.3881	0	0	0	0
hsa-miR-202-5p	1.53085	0	1.84795	0	0	2.02044	0	11.3881	0	0	7.55771	0
hsa-miR-18b-5p	1.53085	0	0	0	0	0	0	22.7762	0	0	0	0
hsa-miR-5687	1.53085	0	0	0	0	0	0	22.7762	0	0	0	0
hsa-miR-4440	4.59254	0	1.84795	2.08009	0	0	1.49441	0	4.82294	0	0	9.43561
hsa-miR-641	0	0	1.84795	6.24026	0	0	0	0	0	6.68257	0	9.43561
hsa-miR-1273c	1.53085	0	1.84795	2.08009	0	6.06133	5.97763	0	0	6.68257	0	0
hsa-miR-4467	0	0	0	0	0	0	0	0	24.1147	0	0	0
hsa-miR-6805-3p	0	0	1.84795	2.08009	0	0	2.98881	0	0	13.3651	3.77886	0
hsa-miR-4698	0	0	1.84795	6.24026	0	0	1.49441	0	14.4688	0	0	0
hsa-miR-3192-5p	6.12338	0	1.84795	2.08009	0	0	1.49441	0	4.82294	0	7.55771	0
hsa-miR-488-5p	0	0	3.69591	0	0	4.04089	0	0	0	6.68257	0	9.43561
hsa-miR-513b-5p	0	0	0	2.08009	12.9861	2.02044	2.98881	0	0	0	3.77886	0
hsa-miR-6810-5p	3.06169	0	5.54386	2.08009	12.9861	0	0	0	0	0	0	0
hsa-miR-597-3p	0	0	1.84795	2.08009	0	0	1.49441	0	14.4688	0	3.77886	0
hsa-miR-452-5p	0	0	3.69591	0	0	4.04089	4.48322	11.3881	0	0	0	0
hsa-miR-451b	1.53085	0	0	2.08009	12.9861	2.02044	0	0	4.82294	0	0	0
hsa-miR-548al	0	0	0	4.16017	0	2.02044	0	0	9.64589	0	7.55771	0
hsa-miR-676-3p	0	0	7.39181	0	0	0	4.48322	11.3881	0	0	0	0
hsa-miR-5191	6.12338	0	1.84795	0	0	0	0	11.3881	0	0	3.77886	0
hsa-miR-371a-3p	7.65423	0	3.69591	6.24026	0	4.04089	1.49441	0	0	0	0	0
hsa-miR-4325	3.06169	0	0	0	0	0	0	0	0	20.0477	0	0
hsa-miR-6772-3p	3.06169	0	0	0	0	0	0	0	0	20.0477	0	0
hsa-miR-579-5p	0	0	1.84795	6.24026	0	0	1.49441	0	0	13.3651	0	0
hsa-miR-628-5p	1.53085	0	9.23976	4.16017	0	2.02044	5.97763	0	0	0	0	0
hsa-miR-32-3p	0	0	1.84795	2.08009	0	0	0	11.3881	0	0	7.55771	0
hsa-miR-6798-3p	0	0	0	0	0	2.02044	4.48322	0	9.64589	6.68257	0	0
hsa-miR-507	0	0	1.84795	4.16017	0	0	1.49441	0	4.82294	6.68257	3.77886	0
hsa-miR-204-3p	0	0	0	0	0	0	0	22.7762	0	0	0	0
hsa-miR-642a-5p	12.2468	0	1.84795	0	0	0	0	0	4.82294	0	3.77886	0
hsa-miR-548ac	7.65423	0	0	0	12.9861	2.02044	0	0	0	0	0	0
hsa-miR-33b-3p	7.65423	0	5.54386	0	0	4.04089	1.49441	0	0	0	3.77886	0
hsa-miR-500a-5p	0	0	1.84795	2.08009	0	4.04089	2.98881	0	0	0	11.3366	0
hsa-miR-16-1-3p	7.65423	0	5.54386	0	0	0	1.49441	0	0	0	7.55771	0
hsa-miR-4516	0	0	0	2.08009	0	0	0	0	0	20.0477	0	0
hsa-miR-384	0	0	0	0	0	4.04089	0	11.3881	0	6.68257	0	0
hsa-miR-3183	1.53085	0	0	2.08009	0	6.06133	2.98881	0	0	0	0	9.43561
hsa-miR-6788-5p	1.53085	0	0	0	0	0	1.49441	0	4.82294	6.68257	7.55771	0
hsa-miR-5691	3.06169	0	0	2.08009	0	4.04089	1.49441	11.3881	0	0	0	0
hsa-miR-4308	1.53085	0	7.39181	0	0	10.1022	2.98881	0	0	0	0	0
hsa-miR-424-5p	9.18507	0	0	6.24026	0	2.02044	4.48322	0	0	0	0	0
hsa-miR-4275	1.53085	0	0	2.08009	0	4.04089	0	0	0	6.68257	7.55771	0
hsa-miR-4676-3p	15.3085	0	0	0	0	2.02044	4.48322	0	0	0	0	0
hsa-miR-4454	4.59254	0	5.54386	2.08009	0	8.08177	1.49441	0	0	0	0	0
hsa-miR-3152-5p	3.06169	0	1.84795	0	0	4.04089	1.49441	0	0	0	11.3366	0
hsa-miR-3665	0	0	1.84795	0	0	0	0	0	0	6.68257	3.77886	9.43561
hsa-miR-4782-3p	1.53085	0	0	0	0	0	0	0	0	20.0477	0	0
hsa-miR-4683	0	0	0	0	0	0	1.49441	0	0	20.0477	0	0
hsa-miR-6814-5p	1.53085	0	0	0	0	0	0	11.3881	4.82294	0	3.77886	0
hsa-miR-106a-5p	3.06169	0	7.39181	2.08009	0	0	8.96644	0	0	0	0	0
hsa-miR-4733-5p	0	0	0	0	0	0	1.49441	11.3881	4.82294	0	3.77886	0
hsa-miR-4295	6.12338	0	0	0	0	0	0	0	4.82294	6.68257	3.77886	0
hsa-miR-6752-5p	4.59254	0	1.84795	0	0	2.02044	1.49441	11.3881	0	0	0	0
hsa-miR-105-5p	6.12338	0	0	0	0	0	0	11.3881	0	0	3.77886	0
hsa-miR-4258	6.12338	0	0	0	0	0	0	11.3881	0	0	3.77886	0
hsa-miR-181c-5p	1.53085	0	5.54386	4.16017	0	4.04089	5.97763	0	0	0	0	0
hsa-miR-3197	3.06169	0	0	0	0	0	0	0	4.82294	13.3651	0	0
hsa-miR-216a-3p	4.59254	0	0	0	0	0	1.49441	0	0	0	15.1154	0
hsa-miR-520a-3p	1.53085	0	0	0	12.9861	0	0	0	0	6.68257	0	0
hsa-miR-4443	4.59254	0	1.84795	4.16017	0	0	0	0	0	6.68257	3.77886	0
hsa-miR-1260b	1.53085	0	0	0	0	0	1.49441	0	0	6.68257	11.3366	0
hsa-miR-585-3p	0	0	0	0	0	0	0	11.3881	9.64589	0	0	0
hsa-miR-4262	7.65423	0	0	0	0	0	0	0	0	13.3651	0	0
hsa-miR-4445-5p	1.53085	0	0	0	0	6.06133	0	0	0	13.3651	0	0
hsa-miR-6768-5p	4.59254	0	0	0	0	0	0	11.3881	4.82294	0	0	0
hsa-miR-5197-5p	0	0	1.84795	0	0	0	0	0	0	0	18.8943	0
hsa-miR-6087	0	0	1.84795	0	0	0	0	0	0	0	0	18.8712
hsa-miR-6774-3p	9.18507	0	0	2.08009	0	0	0	0	0	0	0	9.43561
hsa-miR-6825-3p	1.53085	0	0	0	0	0	0	0	9.64589	0	0	9.43561
hsa-miR-5579-3p	7.65423	0	0	4.16017	0	2.02044	0	0	0	6.68257	0	0
hsa-miR-577	4.59254	0	0	0	0	0	1.49441	0	0	6.68257	7.55771	0
hsa-miR-1908-3p	0	0	0	0	0	4.04089	2.98881	0	0	0	3.77886	9.43561
hsa-miR-3678-5p	3.06169	0	3.69591	2.08009	0	0	0	11.3881	0	0	0	0
hsa-miR-1288-3p	0	0	3.69591	0	12.9861	2.02044	1.49441	0	0	0	0	0
hsa-miR-4762-5p	1.53085	0	0	0	0	0	1.49441	0	0	13.3651	3.77886	0
hsa-miR-6875-5p	0	0	0	4.16017	12.9861	0	2.98881	0	0	0	0	0
hsa-miR-4745-5p	0	0	5.54386	0	0	4.04089	2.98881	0	0	0	7.55771	0
hsa-miR-6871-5p	0	0	0	0	0	2.02044	0	11.3881	0	6.68257	0	0
hsa-miR-4680-5p	3.06169	0	0	0	0	0	0	0	0	0	7.55771	9.43561
hsa-miR-1912	0	0	0	0	0	0	0	0	0	20.0477	0	0
hsa-miR-3115	0	0	0	0	0	0	0	0	0	20.0477	0	0
hsa-miR-3941	0	0	0	0	0	0	0	0	0	20.0477	0	0
hsa-miR-7162-3p	0	0	0	0	0	0	0	0	0	20.0477	0	0
hsa-miR-216a-5p	0	0	1.84795	0	0	0	2.98881	11.3881	0	0	3.77886	0
hsa-miR-5187-5p	3.06169	0	7.39181	0	0	0	0	0	0	0	0	9.43561
hsa-miR-3190-3p	7.65423	0	1.84795	8.32035	0	2.02044	0	0	0	0	0	0
hsa-miR-4774-5p	0	0	0	0	12.9861	2.02044	0	0	4.82294	0	0	0
hsa-miR-6889-5p	1.53085	0	0	2.08009	0	0	0	11.3881	4.82294	0	0	0
hsa-miR-3913-5p	0	0	9.23976	0	0	0	2.98881	0	0	0	7.55771	0
hsa-miR-1227-3p	1.53085	0	0	0	0	0	0	0	4.82294	13.3651	0	0
hsa-miR-499a-3p	0	0	0	0	12.9861	0	0	0	0	6.68257	0	0
hsa-miR-6506-5p	0	0	9.23976	2.08009	0	2.02044	1.49441	0	4.82294	0	0	0
hsa-miR-6790-5p	1.53085	0	0	0	0	0	0	11.3881	0	6.68257	0	0
hsa-miR-1343-5p	3.06169	0	0	0	0	2.02044	2.98881	11.3881	0	0	0	0
hsa-miR-567	1.53085	0	0	0	0	0	4.48322	0	0	13.3651	0	0
hsa-miR-4749-3p	3.06169	0	0	0	0	0	0	11.3881	4.82294	0	0	0
hsa-miR-589-3p	0	0	0	0	0	0	2.98881	11.3881	4.82294	0	0	0
hsa-miR-5000-3p	6.12338	0	3.69591	0	0	0	4.48322	0	4.82294	0	0	0
hsa-miR-429	7.65423	0	0	0	0	2.02044	0	0	0	0	0	9.43561
hsa-miR-130a-3p	0	0	0	2.08009	0	0	7.47203	0	0	0	0	9.43561
hsa-miR-497-5p	1.53085	0	0	0	0	2.02044	2.98881	0	4.82294	0	7.55771	0
hsa-miR-3622a-3p	0	0	0	0	0	0	0	0	0	0	0	18.8712
hsa-miR-1343-3p	0	0	1.84795	0	0	6.06133	1.49441	0	0	0	0	9.43561
hsa-miR-548az-5p	6.12338	0	5.54386	4.16017	0	0	2.98881	0	0	0	0	0
hsa-miR-302c-5p	0	0	3.69591	2.08009	12.9861	0	0	0	0	0	0	0
hsa-miR-95-5p	1.53085	0	0	0	0	0	2.98881	0	0	6.68257	7.55771	0
hsa-miR-6894-3p	7.65423	0	0	6.24026	0	0	0	0	4.82294	0	0	0
hsa-miR-4717-3p	0	0	0	0	0	6.06133	2.98881	0	9.64589	0	0	0
hsa-miR-1910-5p	13.7776	0	1.84795	0	0	0	2.98881	0	0	0	0	0
hsa-miR-620	3.06169	0	0	0	0	2.02044	2.98881	0	0	6.68257	3.77886	0
hsa-miR-4727-3p	3.06169	0	1.84795	0	0	2.02044	2.98881	0	4.82294	0	3.77886	0
hsa-miR-6796-5p	3.06169	0	0	0	0	2.02044	0	0	0	13.3651	0	0
hsa-miR-3620-5p	0	0	0	0	0	2.02044	2.98881	0	9.64589	0	3.77886	0
hsa-miR-6834-5p	0	0	0	0	0	0	0	0	14.4688	0	3.77886	0
hsa-miR-887-3p	1.53085	0	3.69591	0	0	0	1.49441	11.3881	0	0	0	0
hsa-miR-4528	0	0	0	0	0	0	0	11.3881	0	6.68257	0	0
hsa-miR-1268b	0	0	1.84795	0	0	0	0	11.3881	4.82294	0	0	0
hsa-miR-5700	0	0	1.84795	0	0	0	0	11.3881	4.82294	0	0	0
hsa-miR-203a-5p	0	0	0	2.08009	0	0	1.49441	0	14.4688	0	0	0
hsa-miR-4751	0	0	0	0	0	0	0	0	4.82294	0	3.77886	9.43561
hsa-miR-6879-3p	4.59254	0	0	0	0	0	0	0	0	13.3651	0	0
hsa-miR-1197	0	0	9.23976	0	0	2.02044	0	0	0	6.68257	0	0
hsa-miR-6124	1.53085	0	5.54386	4.16017	0	0	0	0	0	6.68257	0	0
hsa-miR-466	1.53085	0	0	4.16017	0	4.04089	1.49441	0	0	6.68257	0	0
hsa-miR-6793-5p	3.06169	0	1.84795	6.24026	0	0	0	0	0	6.68257	0	0
hsa-miR-7155-5p	1.53085	0	0	0	0	2.02044	0	0	4.82294	0	0	9.43561
hsa-miR-6724-5p	4.59254	0	0	4.16017	0	0	1.49441	0	0	0	7.55771	0
hsa-miR-6513-3p	10.7159	0	5.54386	0	0	0	1.49441	0	0	0	0	0
hsa-miR-6502-3p	1.53085	0	0	0	0	0	0	11.3881	4.82294	0	0	0
hsa-miR-548b-3p	3.06169	0	0	2.08009	0	2.02044	0	0	0	6.68257	3.77886	0
hsa-miR-6084	4.59254	0	5.54386	2.08009	0	0	1.49441	0	0	0	3.77886	0
hsa-miR-4475	3.06169	0	0	0	0	0	2.98881	11.3881	0	0	0	0
hsa-miR-6509-3p	4.59254	0	1.84795	0	0	0	1.49441	0	0	0	0	9.43561
hsa-miR-548e-5p	0	0	0	2.08009	0	0	0	0	4.82294	6.68257	3.77886	0
hsa-miR-301a-5p	0	0	7.39181	8.32035	0	0	1.49441	0	0	0	0	0
hsa-miR-548ar-3p	6.12338	0	5.54386	0	0	4.04089	1.49441	0	0	0	0	0
hsa-miR-6741-3p	0	0	0	0	0	0	0	0	0	13.3651	3.77886	0
hsa-miR-6779-3p	4.59254	0	0	0	0	2.02044	0	0	0	6.68257	3.77886	0
hsa-miR-623	12.2468	0	0	0	0	0	0	0	4.82294	0	0	0
hsa-miR-3178	0	0	0	6.24026	0	0	5.97763	0	4.82294	0	0	0
hsa-miR-6738-3p	9.18507	0	0	0	0	4.04089	0	0	0	0	3.77886	0
hsa-miR-4433b-3p	0	0	0	0	0	0	0	0	0	0	7.55771	9.43561
hsa-miR-1278	0	0	7.39181	2.08009	0	0	7.47203	0	0	0	0	0
hsa-miR-4772-5p	9.18507	0	0	6.24026	0	0	1.49441	0	0	0	0	0
hsa-miR-548ay-3p	7.65423	0	0	6.24026	0	0	2.98881	0	0	0	0	0
hsa-miR-216b-5p	0	0	1.84795	0	0	4.04089	1.49441	0	0	0	0	9.43561
hsa-miR-6827-5p	0	0	1.84795	0	0	4.04089	1.49441	0	0	0	0	9.43561
hsa-miR-3160-3p	0	0	0	0	12.9861	0	0	0	0	0	3.77886	0
hsa-miR-135a-3p	1.53085	0	0	0	0	0	0	11.3881	0	0	3.77886	0
hsa-miR-3181	1.53085	0	0	2.08009	0	0	1.49441	0	4.82294	6.68257	0	0
hsa-miR-6758-3p	0	0	0	0	0	0	1.49441	0	0	0	15.1154	0
hsa-miR-6826-5p	0	0	0	0	0	0	1.49441	0	0	0	15.1154	0
hsa-miR-6818-3p	6.12338	0	1.84795	0	0	0	0	0	4.82294	0	3.77886	0
hsa-miR-4433b-5p	0	0	0	2.08009	12.9861	0	1.49441	0	0	0	0	0
hsa-miR-4639-5p	0	0	0	0	12.9861	2.02044	1.49441	0	0	0	0	0
hsa-miR-6780a-5p	1.53085	0	0	2.08009	0	0	1.49441	11.3881	0	0	0	0
hsa-miR-509-5p	1.53085	0	0	0	0	2.02044	1.49441	11.3881	0	0	0	0
hsa-miR-3146	4.59254	0	5.54386	4.16017	0	2.02044	0	0	0	0	0	0
hsa-miR-6840-3p	6.12338	0	0	2.08009	0	8.08177	0	0	0	0	0	0
hsa-miR-4445-3p	0	0	0	0	0	2.02044	0	0	4.82294	0	0	9.43561
hsa-miR-5090	0	0	0	0	0	0	0	11.3881	4.82294	0	0	0
hsa-miR-4653-5p	4.59254	0	0	2.08009	0	0	0	0	0	0	0	9.43561
hsa-miR-6860	0	0	1.84795	0	0	0	0	0	4.82294	0	0	9.43561
hsa-miR-153-5p	1.53085	0	0	2.08009	0	2.02044	0	0	0	6.68257	3.77886	0
hsa-miR-103a-2-5p	3.06169	0	0	0	0	2.02044	1.49441	0	0	0	0	9.43561
hsa-miR-4531	4.59254	0	0	0	0	0	0	11.3881	0	0	0	0
hsa-miR-6848-5p	0	0	0	0	12.9861	0	2.98881	0	0	0	0	0
hsa-miR-3940-3p	7.65423	0	0	0	0	0	4.48322	0	0	0	3.77886	0
hsa-miR-5689	1.53085	0	0	0	0	0	2.98881	11.3881	0	0	0	0
hsa-miR-1181	1.53085	0	0	0	0	0	0	0	0	6.68257	7.55771	0
hsa-miR-573	7.65423	0	0	0	0	8.08177	0	0	0	0	0	0
hsa-miR-4802-3p	0	0	5.54386	4.16017	0	0	5.97763	0	0	0	0	0
hsa-miR-6761-3p	3.06169	0	0	6.24026	0	0	1.49441	0	4.82294	0	0	0
hsa-miR-181d-3p	0	0	0	2.08009	0	0	2.98881	0	0	6.68257	3.77886	0
hsa-miR-8064	7.65423	0	0	0	0	4.04089	0	0	0	0	3.77886	0
hsa-miR-3688-3p	0	0	7.39181	0	0	8.08177	0	0	0	0	0	0
hsa-miR-1247-5p	0	0	0	0	0	2.02044	2.98881	0	0	6.68257	3.77886	0
hsa-miR-6828-5p	0	0	0	2.08009	0	0	0	0	0	13.3651	0	0
hsa-miR-450a-2-3p	4.59254	0	3.69591	4.16017	0	0	2.98881	0	0	0	0	0
hsa-miR-1272	0	0	0	2.08009	0	2.02044	0	0	0	0	11.3366	0
hsa-miR-216b-3p	0	0	0	2.08009	0	8.08177	1.49441	0	0	0	3.77886	0
hsa-miR-6515-3p	0	0	3.69591	4.16017	0	6.06133	1.49441	0	0	0	0	0
hsa-miR-4781-3p	1.53085	0	0	0	0	6.06133	2.98881	0	4.82294	0	0	0
hsa-miR-135b-5p	0	0	0	0	0	2.02044	0	0	0	13.3651	0	0
hsa-miR-6768-3p	0	0	0	0	0	2.02044	0	0	0	13.3651	0	0
hsa-miR-6874-3p	0	0	3.69591	2.08009	0	2.02044	0	0	0	0	7.55771	0
hsa-miR-2681-5p	13.7776	0	0	0	0	0	1.49441	0	0	0	0	0
hsa-miR-3125	0	0	0	0	0	2.02044	0	0	0	0	3.77886	9.43561
hsa-miR-6126	0	0	1.84795	0	0	0	0	0	0	13.3651	0	0
hsa-miR-6789-5p	0	0	1.84795	0	0	0	0	0	0	13.3651	0	0
hsa-miR-548n	0	0	0	0	0	0	0	11.3881	0	0	3.77886	0
hsa-miR-4252	0	0	0	0	0	0	0	11.3881	0	0	3.77886	0
hsa-miR-4796-5p	7.65423	0	3.69591	0	0	0	0	0	0	0	3.77886	0
hsa-miR-1193	1.53085	0	0	2.08009	0	0	0	0	4.82294	6.68257	0	0
hsa-miR-3117-3p	0	0	0	0	0	0	0	0	0	0	15.1154	0
hsa-miR-6847-3p	0	0	0	4.16017	0	0	1.49441	0	0	0	0	9.43561
hsa-miR-4494	0	0	3.69591	0	0	0	0	11.3881	0	0	0	0
hsa-miR-4797-5p	0	0	3.69591	0	0	0	0	11.3881	0	0	0	0
hsa-miR-3191-3p	0	0	1.84795	2.08009	0	0	1.49441	0	9.64589	0	0	0
hsa-miR-4436b-3p	0	0	12.9357	2.08009	0	0	0	0	0	0	0	0
hsa-miR-4498	1.53085	0	0	0	0	0	2.98881	0	0	6.68257	3.77886	0
hsa-miR-1245a	0	0	0	4.16017	0	0	5.97763	0	4.82294	0	0	0
hsa-miR-1205	0	0	0	0	0	2.02044	1.49441	11.3881	0	0	0	0
hsa-miR-634	1.53085	0	0	0	0	0	0	0	0	13.3651	0	0
hsa-miR-8074	1.53085	0	0	0	0	0	0	0	0	13.3651	0	0
hsa-miR-4303	0	0	0	0	0	0	1.49441	0	0	13.3651	0	0
hsa-miR-7109-3p	0	0	0	2.08009	0	6.06133	0	0	0	6.68257	0	0
hsa-miR-4685-3p	6.12338	0	1.84795	0	0	2.02044	0	0	4.82294	0	0	0
hsa-miR-4520-2-3p	9.18507	0	1.84795	0	0	0	0	0	0	0	3.77886	0
hsa-miR-548g-3p	10.7159	0	0	0	0	4.04089	0	0	0	0	0	0
hsa-miR-3620-3p	10.7159	0	0	0	0	4.04089	0	0	0	0	0	0
hsa-miR-4684-3p	3.06169	0	0	0	0	2.02044	0	0	9.64589	0	0	0
hsa-miR-3188	1.53085	0	0	0	0	0	4.48322	0	4.82294	0	3.77886	0
hsa-miR-3164	0	0	11.0877	0	0	2.02044	1.49441	0	0	0	0	0
hsa-miR-548ba	3.06169	0	0	2.08009	0	0	0	0	0	0	0	9.43561
hsa-miR-1286	1.53085	0	0	0	12.9861	0	0	0	0	0	0	0
hsa-miR-2115-5p	7.65423	0	1.84795	0	0	2.02044	2.98881	0	0	0	0	0
hsa-miR-7157-5p	3.06169	0	0	0	0	0	0	11.3881	0	0	0	0
hsa-miR-769-3p	0	0	0	4.16017	0	2.02044	4.48322	0	0	0	3.77886	0
hsa-miR-4651	1.53085	0	0	0	0	0	1.49441	11.3881	0	0	0	0
hsa-miR-5197-3p	1.53085	0	0	0	0	0	1.49441	11.3881	0	0	0	0
hsa-miR-3944-3p	4.59254	0	3.69591	2.08009	0	4.04089	0	0	0	0	0	0
hsa-miR-3196	0	0	0	0	0	0	2.98881	11.3881	0	0	0	0
hsa-miR-3920	1.53085	0	0	0	0	0	1.49441	0	0	0	11.3366	0
hsa-miR-4499	7.65423	0	0	0	0	0	0	0	0	6.68257	0	0
hsa-miR-7113-5p	7.65423	0	0	0	0	0	0	0	0	6.68257	0	0
hsa-miR-5001-5p	6.12338	0	0	4.16017	0	4.04089	0	0	0	0	0	0
hsa-miR-586	0	0	0	0	0	0	0	0	4.82294	0	0	9.43561
hsa-miR-4738-5p	0	0	0	0	0	0	0	0	4.82294	0	0	9.43561
hsa-miR-3187-5p	3.06169	0	3.69591	0	0	0	7.47203	0	0	0	0	0
hsa-miR-7845-5p	1.53085	0	1.84795	4.16017	0	0	0	0	0	6.68257	0	0
hsa-miR-380-5p	0	0	3.69591	2.08009	0	8.08177	0	0	0	0	0	0
hsa-miR-154-3p	0	0	0	0	0	4.04089	2.98881	0	0	6.68257	0	0
hsa-miR-4749-5p	0	0	0	0	0	6.06133	0	0	0	0	7.55771	0
hsa-miR-660-3p	3.06169	0	0	0	0	6.06133	4.48322	0	0	0	0	0
hsa-miR-8061	6.12338	0	1.84795	2.08009	0	2.02044	1.49441	0	0	0	0	0
hsa-miR-6736-3p	0	0	0	0	0	2.02044	0	0	4.82294	6.68257	0	0
hsa-miR-4253	4.59254	0	0	2.08009	0	2.02044	0	0	4.82294	0	0	0
hsa-miR-1202	0	0	0	2.08009	0	0	0	11.3881	0	0	0	0
hsa-miR-4724-5p	0	0	0	0	0	0	13.4497	0	0	0	0	0
hsa-miR-3923	0	0	0	0	0	2.02044	0	11.3881	0	0	0	0
hsa-miR-5001-3p	1.53085	0	5.54386	0	0	0	1.49441	0	4.82294	0	0	0
hsa-miR-885-3p	0	0	0	10.4004	0	0	2.98881	0	0	0	0	0
hsa-miR-328-5p	0	0	0	0	0	0	0	0	0	13.3651	0	0
hsa-miR-3907	0	0	0	0	0	0	0	0	0	13.3651	0	0
hsa-miR-4474-3p	0	0	0	0	0	0	0	0	0	13.3651	0	0
hsa-miR-4501	0	0	0	0	0	0	0	0	0	13.3651	0	0
hsa-miR-3973	0	0	0	0	0	0	0	0	0	13.3651	0	0
hsa-miR-5003-3p	0	0	0	0	0	0	0	0	0	13.3651	0	0
hsa-miR-874-5p	4.59254	0	0	2.08009	0	0	0	0	0	6.68257	0	0
hsa-miR-876-3p	0	0	1.84795	0	0	0	0	0	4.82294	6.68257	0	0
hsa-miR-5694	0	0	9.23976	2.08009	0	2.02044	0	0	0	0	0	0
hsa-miR-219a-5p	0	0	1.84795	0	0	0	0	11.3881	0	0	0	0
hsa-miR-6775-5p	0	0	0	0	0	0	0	0	0	0	3.77886	9.43561
hsa-miR-3194-5p	0	0	0	8.32035	0	0	0	0	4.82294	0	0	0
hsa-miR-3179	4.59254	0	0	0	0	4.04089	4.48322	0	0	0	0	0
hsa-miR-1234-3p	1.53085	0	3.69591	2.08009	0	2.02044	0	0	0	0	3.77886	0
hsa-miR-3653-5p	0	0	5.54386	0	0	0	0	0	0	0	7.55771	0
hsa-miR-4747-5p	1.53085	0	0	2.08009	0	0	0	0	0	0	0	9.43561
hsa-miR-138-1-3p	0	0	7.39181	4.16017	0	0	1.49441	0	0	0	0	0
hsa-miR-3688-5p	0	0	0	0	0	0	1.49441	0	4.82294	6.68257	0	0
hsa-miR-4711-5p	1.53085	0	0	0	0	2.02044	0	0	0	0	0	9.43561
hsa-miR-3124-3p	0	0	0	0	12.9861	0	0	0	0	0	0	0
hsa-miR-3689a-3p	0	0	0	0	12.9861	0	0	0	0	0	0	0
hsa-miR-1269b	0	0	0	0	12.9861	0	0	0	0	0	0	0
hsa-miR-4800-3p	0	0	0	0	12.9861	0	0	0	0	0	0	0
hsa-miR-6785-5p	0	0	0	0	12.9861	0	0	0	0	0	0	0
hsa-miR-6847-5p	9.18507	0	0	0	0	0	0	0	0	0	3.77886	0
hsa-miR-627-5p	1.53085	0	5.54386	2.08009	0	0	0	0	0	0	3.77886	0
hsa-miR-489-5p	1.53085	0	0	0	0	0	0	11.3881	0	0	0	0
hsa-miR-3675-3p	1.53085	0	0	0	0	0	0	11.3881	0	0	0	0
hsa-miR-6800-5p	1.53085	0	0	0	0	0	0	11.3881	0	0	0	0
hsa-miR-3678-3p	0	0	5.54386	2.08009	0	0	1.49441	0	0	0	3.77886	0
hsa-miR-1252-3p	0	0	0	0	0	0	1.49441	11.3881	0	0	0	0
hsa-miR-4718	0	0	0	0	0	0	1.49441	11.3881	0	0	0	0
hsa-miR-5006-3p	0	0	0	0	0	0	1.49441	11.3881	0	0	0	0
hsa-miR-6862-3p	0	0	0	0	0	0	1.49441	11.3881	0	0	0	0
hsa-miR-3689d	1.53085	0	0	0	0	0	0	0	0	0	11.3366	0
hsa-miR-607	1.53085	0	1.84795	0	0	0	0	0	0	0	0	9.43561
hsa-miR-548q	6.12338	0	3.69591	0	0	0	2.98881	0	0	0	0	0
hsa-miR-4726-5p	0	0	0	6.24026	0	2.02044	4.48322	0	0	0	0	0
hsa-miR-383-5p	1.53085	0	0	4.16017	0	4.04089	2.98881	0	0	0	0	0
hsa-miR-6750-5p	3.06169	0	0	0	0	0	0	0	9.64589	0	0	0
hsa-miR-205-3p	1.53085	0	0	0	0	0	1.49441	0	9.64589	0	0	0
hsa-miR-548h-5p	1.53085	0	0	0	0	0	1.49441	0	9.64589	0	0	0
hsa-miR-6854-5p	1.53085	0	11.0877	0	0	0	0	0	0	0	0	0
hsa-miR-7843-3p	0	0	0	2.08009	0	0	0	0	0	6.68257	3.77886	0
hsa-miR-299-5p	0	0	1.84795	4.16017	0	2.02044	4.48322	0	0	0	0	0
hsa-miR-4723-3p	3.06169	0	0	0	0	0	0	0	0	0	0	9.43561
hsa-miR-377-3p	3.06169	0	0	4.16017	0	0	1.49441	0	0	0	3.77886	0
hsa-miR-211-3p	0	0	0	0	0	2.02044	0	0	0	6.68257	3.77886	0
hsa-miR-448	0	0	0	0	0	2.02044	0	0	0	6.68257	3.77886	0
hsa-miR-513c-5p	3.06169	0	1.84795	0	0	0	0	0	0	0	7.55771	0
hsa-miR-2277-3p	0	0	0	2.08009	0	4.04089	1.49441	0	4.82294	0	0	0
hsa-miR-4665-3p	0	0	3.69591	0	0	2.02044	0	0	0	6.68257	0	0
hsa-miR-3610	3.06169	0	0	0	0	4.04089	1.49441	0	0	0	3.77886	0
hsa-miR-4421	1.53085	0	1.84795	4.16017	0	0	0	0	4.82294	0	0	0
hsa-miR-5591-5p	1.53085	0	0	2.08009	0	2.02044	0	0	0	6.68257	0	0
hsa-miR-4739	0	0	1.84795	0	0	0	0	0	0	6.68257	3.77886	0
hsa-miR-6855-5p	3.06169	0	9.23976	0	0	0	0	0	0	0	0	0
hsa-miR-1233-3p	12.2468	0	0	0	0	0	0	0	0	0	0	0
hsa-miR-6732-5p	0	0	5.54386	0	0	0	0	0	0	6.68257	0	0
hsa-miR-4632-3p	10.7159	0	0	0	0	0	1.49441	0	0	0	0	0
hsa-miR-3942-5p	1.53085	0	1.84795	0	0	2.02044	2.98881	0	0	0	3.77886	0
hsa-miR-378h	1.53085	0	5.54386	2.08009	0	0	2.98881	0	0	0	0	0
hsa-miR-431-5p	0	0	0	2.08009	0	4.04089	5.97763	0	0	0	0	0
hsa-let-7a-2-3p	0	0	0	0	0	0	4.48322	0	0	0	7.55771	0
hsa-miR-519d-5p	1.53085	0	0	0	0	0	0	0	0	6.68257	3.77886	0
hsa-miR-4655-3p	1.53085	0	0	0	0	0	0	0	0	6.68257	3.77886	0
hsa-miR-614	0	0	0	0	0	0	1.49441	0	0	6.68257	3.77886	0
hsa-miR-6090	0	0	0	0	0	0	1.49441	0	0	6.68257	3.77886	0
hsa-miR-6851-5p	1.53085	0	0	2.08009	0	2.02044	1.49441	0	4.82294	0	0	0
hsa-miR-558	3.06169	0	0	0	0	4.04089	0	0	4.82294	0	0	0
hsa-miR-6068	3.06169	0	0	0	0	2.02044	0	0	0	6.68257	0	0
hsa-miR-1256	0	0	0	2.08009	0	0	0	0	9.64589	0	0	0
hsa-miR-487a-3p	0	0	0	4.16017	0	0	0	0	0	0	7.55771	0
hsa-miR-627-3p	1.53085	0	1.84795	0	0	2.02044	1.49441	0	4.82294	0	0	0
hsa-miR-6501-3p	4.59254	0	1.84795	0	0	0	1.49441	0	0	0	3.77886	0
hsa-miR-6130	0	0	0	0	0	2.02044	0	0	9.64589	0	0	0
hsa-miR-6822-5p	0	0	0	0	0	4.04089	0	0	0	0	7.55771	0
hsa-miR-873-5p	3.06169	0	0	0	0	4.04089	4.48322	0	0	0	0	0
hsa-miR-4660	0	0	3.69591	2.08009	0	2.02044	0	0	0	0	3.77886	0
hsa-miR-1224-3p	0	0	0	2.08009	0	2.02044	7.47203	0	0	0	0	0
hsa-miR-4777-3p	0	0	7.39181	4.16017	0	0	0	0	0	0	0	0
hsa-miR-3944-5p	0	0	0	0	0	0	0	0	4.82294	6.68257	0	0
hsa-miR-6791-3p	0	0	1.84795	0	0	2.02044	0	0	0	0	7.55771	0
hsa-miR-552-5p	6.12338	0	0	0	0	0	1.49441	0	0	0	3.77886	0
hsa-miR-106a-3p	0	0	0	0	0	0	0	11.3881	0	0	0	0
hsa-miR-302a-5p	0	0	0	0	0	0	0	11.3881	0	0	0	0
hsa-miR-381-5p	0	0	0	0	0	0	0	11.3881	0	0	0	0
hsa-miR-208b-5p	0	0	0	0	0	0	0	11.3881	0	0	0	0
hsa-miR-3681-5p	0	0	0	0	0	0	0	11.3881	0	0	0	0
hsa-miR-4429	0	0	0	0	0	0	0	11.3881	0	0	0	0
hsa-miR-4451	0	0	0	0	0	0	0	11.3881	0	0	0	0
hsa-miR-4452	0	0	0	0	0	0	0	11.3881	0	0	0	0
hsa-miR-4520-3p	0	0	0	0	0	0	0	11.3881	0	0	0	0
hsa-miR-5582-3p	0	0	0	0	0	0	0	11.3881	0	0	0	0
hsa-miR-5704	0	0	0	0	0	0	0	11.3881	0	0	0	0
hsa-miR-6806-5p	0	0	0	0	0	0	0	11.3881	0	0	0	0
hsa-miR-7973	0	0	0	0	0	0	0	11.3881	0	0	0	0
hsa-miR-1245b-5p	1.53085	0	0	0	0	2.02044	2.98881	0	4.82294	0	0	0
hsa-miR-4793-5p	0	0	0	0	0	0	0	0	0	0	11.3366	0
hsa-miR-3691-3p	0	0	1.84795	0	0	0	0	0	0	0	0	9.43561
hsa-miR-6736-5p	0	0	1.84795	0	0	0	0	0	0	0	0	9.43561
hsa-miR-3661	0	0	3.69591	0	0	6.06133	1.49441	0	0	0	0	0
hsa-miR-3937	3.06169	0	0	0	0	0	1.49441	0	0	6.68257	0	0
hsa-miR-1270	0	0	5.54386	4.16017	0	0	1.49441	0	0	0	0	0
hsa-miR-5093	1.53085	0	0	0	0	0	0	0	9.64589	0	0	0
hsa-miR-606	1.53085	0	0	0	0	2.02044	0	0	0	0	7.55771	0
hsa-miR-6817-5p	4.59254	0	0	0	0	2.02044	4.48322	0	0	0	0	0
hsa-miR-6862-5p	0	0	0	0	0	8.08177	2.98881	0	0	0	0	0
hsa-miR-6770-5p	0	0	0	6.24026	0	0	0	0	4.82294	0	0	0
hsa-miR-4691-3p	0	0	0	4.16017	0	2.02044	0	0	4.82294	0	0	0
hsa-miR-3936	0	0	3.69591	0	0	2.02044	1.49441	0	0	0	3.77886	0
hsa-miR-4529-5p	0	0	3.69591	0	0	2.02044	1.49441	0	0	0	3.77886	0
hsa-miR-5571-5p	1.53085	0	0	0	0	0	0	0	0	0	0	9.43561
hsa-miR-8076	1.53085	0	0	0	0	0	0	0	0	0	0	9.43561
hsa-miR-8078	6.12338	0	1.84795	0	0	0	2.98881	0	0	0	0	0
hsa-miR-4803	0	0	1.84795	2.08009	0	4.04089	2.98881	0	0	0	0	0
hsa-miR-6825-5p	1.53085	0	7.39181	0	0	2.02044	0	0	0	0	0	0
hsa-miR-5195-3p	0	0	0	0	0	0	1.49441	0	0	0	0	9.43561
hsa-miR-4315	4.59254	0	0	0	0	0	1.49441	0	4.82294	0	0	0
hsa-miR-3910	0	0	1.84795	0	0	0	1.49441	0	0	0	7.55771	0
hsa-miR-4307	0	0	0	0	0	6.06133	0	0	4.82294	0	0	0
hsa-miR-17-3p	3.06169	0	0	0	0	4.04089	0	0	0	0	3.77886	0
hsa-miR-3155a	1.53085	0	3.69591	2.08009	0	2.02044	1.49441	0	0	0	0	0
hsa-miR-374c-5p	3.06169	0	3.69591	0	0	4.04089	0	0	0	0	0	0
hsa-miR-4734	3.06169	0	3.69591	0	0	4.04089	0	0	0	0	0	0
hsa-miR-609	0	0	0	2.08009	0	2.02044	0	0	0	6.68257	0	0
hsa-miR-3714	0	0	0	2.08009	0	2.02044	0	0	0	6.68257	0	0
hsa-miR-4417	0	0	0	2.08009	0	2.02044	0	0	0	6.68257	0	0
hsa-miR-377-5p	0	0	0	6.24026	0	0	4.48322	0	0	0	0	0
hsa-miR-4753-5p	0	0	1.84795	2.08009	0	0	2.98881	0	0	0	3.77886	0
hsa-miR-378j	0	0	0	2.08009	0	0	0	0	4.82294	0	3.77886	0
hsa-miR-4671-5p	1.53085	0	0	2.08009	0	4.04089	2.98881	0	0	0	0	0
hsa-miR-4504	0	0	1.84795	0	0	2.02044	2.98881	0	0	0	3.77886	0
hsa-miR-602	0	0	0	0	0	2.02044	0	0	4.82294	0	3.77886	0
hsa-miR-34c-3p	0	0	1.84795	2.08009	0	0	0	0	0	6.68257	0	0
hsa-miR-744-3p	0	0	1.84795	2.08009	0	0	0	0	0	6.68257	0	0
hsa-miR-6512-5p	0	0	1.84795	2.08009	0	0	0	0	0	6.68257	0	0
hsa-miR-503-3p	6.12338	0	0	0	0	0	4.48322	0	0	0	0	0
hsa-miR-5695	6.12338	0	0	0	0	0	4.48322	0	0	0	0	0
hsa-miR-196b-3p	0	0	3.69591	2.08009	0	0	0	0	4.82294	0	0	0
hsa-miR-1237-3p	0	0	3.69591	2.08009	0	0	0	0	4.82294	0	0	0
hsa-miR-3607-3p	3.06169	0	1.84795	4.16017	0	0	1.49441	0	0	0	0	0
hsa-miR-4728-3p	0	0	3.69591	0	0	0	2.98881	0	0	0	3.77886	0
hsa-miR-613	0	0	0	0	0	0	0	0	0	6.68257	3.77886	0
hsa-miR-617	0	0	0	0	0	0	0	0	0	6.68257	3.77886	0
hsa-miR-6797-3p	0	0	0	0	0	0	0	0	0	6.68257	3.77886	0
hsa-miR-767-3p	1.53085	0	0	2.08009	0	2.02044	0	0	4.82294	0	0	0
hsa-miR-1276	3.06169	0	1.84795	0	0	4.04089	1.49441	0	0	0	0	0
hsa-miR-4261	1.53085	0	0	0	0	4.04089	0	0	4.82294	0	0	0
hsa-miR-4536-5p	0	0	0	8.32035	0	2.02044	0	0	0	0	0	0
hsa-miR-6808-5p	1.53085	0	0	2.08009	0	0	0	0	0	6.68257	0	0
hsa-miR-4279	6.12338	0	0	4.16017	0	0	0	0	0	0	0	0
hsa-miR-4748	6.12338	0	0	4.16017	0	0	0	0	0	0	0	0
hsa-miR-129-1-3p	1.53085	0	0	0	0	2.02044	0	0	0	6.68257	0	0
hsa-miR-4436b-5p	1.53085	0	0	0	0	2.02044	0	0	0	6.68257	0	0
hsa-miR-6081	1.53085	0	0	0	0	2.02044	0	0	0	6.68257	0	0
hsa-miR-6885-5p	1.53085	0	0	0	0	2.02044	0	0	0	6.68257	0	0
hsa-miR-5693	3.06169	0	0	4.16017	0	0	2.98881	0	0	0	0	0
hsa-miR-18b-3p	0	0	0	0	0	2.02044	1.49441	0	0	6.68257	0	0
hsa-miR-5192	0	0	0	0	0	2.02044	1.49441	0	0	6.68257	0	0
hsa-miR-4677-5p	6.12338	0	0	0	0	4.04089	0	0	0	0	0	0
hsa-miR-4487	1.53085	0	1.84795	0	0	0	2.98881	0	0	0	3.77886	0
hsa-miR-6514-3p	1.53085	0	0	0	0	0	0	0	4.82294	0	3.77886	0
hsa-miR-6756-5p	1.53085	0	0	0	0	0	0	0	4.82294	0	3.77886	0
hsa-miR-1295b-5p	4.59254	0	0	0	0	0	1.49441	0	0	0	3.77886	0
hsa-miR-3175	0	0	3.69591	2.08009	0	4.04089	0	0	0	0	0	0
hsa-miR-92a-2-5p	0	0	0	8.32035	0	0	1.49441	0	0	0	0	0
hsa-miR-3135a	1.53085	0	0	6.24026	0	2.02044	0	0	0	0	0	0
hsa-miR-376a-3p	0	0	1.84795	4.16017	0	0	0	0	0	0	3.77886	0
hsa-miR-3656	0	0	0	0	0	0	5.97763	0	0	0	3.77886	0
hsa-miR-4666a-3p	3.06169	0	0	0	0	0	0	0	0	6.68257	0	0
hsa-miR-4747-3p	3.06169	0	0	0	0	0	0	0	0	6.68257	0	0
hsa-miR-6884-3p	3.06169	0	0	0	0	0	0	0	0	6.68257	0	0
hsa-miR-4771	3.06169	0	1.84795	0	0	0	0	0	4.82294	0	0	0
hsa-miR-2909	1.53085	0	0	0	0	0	1.49441	0	0	6.68257	0	0
hsa-miR-8081	1.53085	0	0	0	0	0	1.49441	0	0	6.68257	0	0
hsa-miR-155-3p	1.53085	0	1.84795	0	0	0	1.49441	0	4.82294	0	0	0
hsa-miR-6797-5p	0	0	0	0	0	0	2.98881	0	0	6.68257	0	0
hsa-miR-4720-3p	0	0	0	0	0	0	0	0	9.64589	0	0	0
hsa-miR-1288-5p	6.12338	0	0	0	0	2.02044	1.49441	0	0	0	0	0
hsa-miR-3679-5p	1.53085	0	1.84795	6.24026	0	0	0	0	0	0	0	0
hsa-miR-3679-3p	0	0	0	0	0	2.02044	0	0	0	0	7.55771	0
hsa-miR-6516-5p	0	0	0	0	0	2.02044	0	0	0	0	7.55771	0
hsa-miR-4419a	0	0	3.69591	0	0	2.02044	0	0	0	0	3.77886	0
hsa-miR-1827	0	0	1.84795	2.08009	0	4.04089	1.49441	0	0	0	0	0
hsa-miR-122-3p	0	0	0	0	0	0	0	0	0	0	0	9.43561
hsa-miR-601	0	0	0	0	0	0	0	0	0	0	0	9.43561
hsa-miR-603	0	0	0	0	0	0	0	0	0	0	0	9.43561
hsa-miR-605-5p	0	0	0	0	0	0	0	0	0	0	0	9.43561
hsa-miR-659-3p	0	0	0	0	0	0	0	0	0	0	0	9.43561
hsa-miR-548m	0	0	0	0	0	0	0	0	0	0	0	9.43561
hsa-miR-1268a	0	0	0	0	0	0	0	0	0	0	0	9.43561
hsa-miR-2276-3p	0	0	0	0	0	0	0	0	0	0	0	9.43561
hsa-miR-3132	0	0	0	0	0	0	0	0	0	0	0	9.43561
hsa-miR-3169	0	0	0	0	0	0	0	0	0	0	0	9.43561
hsa-miR-4532	0	0	0	0	0	0	0	0	0	0	0	9.43561
hsa-miR-4735-3p	0	0	0	0	0	0	0	0	0	0	0	9.43561
hsa-miR-4768-5p	0	0	0	0	0	0	0	0	0	0	0	9.43561
hsa-miR-6833-5p	0	0	0	0	0	0	0	0	0	0	0	9.43561
hsa-miR-6839-3p	0	0	0	0	0	0	0	0	0	0	0	9.43561
hsa-miR-6769b-5p	0	0	0	0	0	0	0	0	0	0	0	9.43561
hsa-miR-6865-5p	0	0	0	0	0	0	0	0	0	0	0	9.43561
hsa-miR-6507-5p	4.59254	0	0	0	0	0	0	0	4.82294	0	0	0
hsa-miR-1179	3.06169	0	0	0	0	0	1.49441	0	4.82294	0	0	0
hsa-miR-7151-5p	3.06169	0	0	0	0	0	1.49441	0	4.82294	0	0	0
hsa-miR-33a-3p	1.53085	0	0	0	0	4.04089	0	0	0	0	3.77886	0
hsa-miR-638	1.53085	0	0	0	0	4.04089	0	0	0	0	3.77886	0
hsa-miR-6803-5p	1.53085	0	0	0	0	4.04089	0	0	0	0	3.77886	0
hsa-miR-3591-5p	1.53085	0	0	0	0	0	2.98881	0	4.82294	0	0	0
hsa-miR-548ad-3p	1.53085	0	3.69591	0	0	4.04089	0	0	0	0	0	0
hsa-miR-4324	3.06169	0	0	4.16017	0	2.02044	0	0	0	0	0	0
hsa-miR-6513-5p	0	0	9.23976	0	0	0	0	0	0	0	0	0
hsa-miR-4795-3p	9.18507	0	0	0	0	0	0	0	0	0	0	0
hsa-miR-149-3p	1.53085	0	0	0	0	0	0	0	0	0	7.55771	0
hsa-miR-297	1.53085	0	0	0	0	0	0	0	0	0	7.55771	0
hsa-miR-6720-5p	1.53085	0	0	0	0	0	0	0	0	0	7.55771	0
hsa-miR-548l	0	0	5.54386	0	0	2.02044	1.49441	0	0	0	0	0
hsa-miR-4669	3.06169	0	0	0	0	0	5.97763	0	0	0	0	0
hsa-miR-4714-3p	0	0	0	2.08009	0	0	2.98881	0	0	0	3.77886	0
hsa-miR-3158-5p	3.06169	0	3.69591	0	0	2.02044	0	0	0	0	0	0
hsa-miR-4695-3p	0	0	0	2.08009	0	0	0	0	0	6.68257	0	0
hsa-miR-5583-3p	0	0	0	2.08009	0	0	0	0	0	6.68257	0	0
hsa-miR-6717-5p	0	0	0	2.08009	0	0	0	0	0	6.68257	0	0
hsa-miR-6850-5p	0	0	0	2.08009	0	0	0	0	0	6.68257	0	0
hsa-miR-8063	0	0	0	2.08009	0	0	0	0	0	6.68257	0	0
hsa-miR-619-3p	0	0	0	0	0	2.02044	0	0	0	6.68257	0	0
hsa-miR-624-3p	0	0	0	0	0	2.02044	0	0	0	6.68257	0	0
hsa-miR-3666	0	0	0	0	0	2.02044	0	0	0	6.68257	0	0
hsa-miR-3682-3p	0	0	0	0	0	2.02044	0	0	0	6.68257	0	0
hsa-miR-3945	0	0	0	0	0	2.02044	0	0	0	6.68257	0	0
hsa-miR-5007-5p	0	0	0	0	0	2.02044	0	0	0	6.68257	0	0
hsa-miR-4796-3p	4.59254	0	0	2.08009	0	2.02044	0	0	0	0	0	0
hsa-miR-4767	3.06169	0	1.84795	0	0	0	0	0	0	0	3.77886	0
hsa-miR-4425	1.53085	0	1.84795	0	0	0	1.49441	0	0	0	3.77886	0
hsa-miR-5008-3p	0	0	0	0	0	0	0	0	4.82294	0	3.77886	0
hsa-miR-5698	3.06169	0	0	0	0	4.04089	1.49441	0	0	0	0	0
hsa-miR-3171	0	0	1.84795	0	0	0	0	0	0	6.68257	0	0
hsa-miR-6777-5p	0	0	1.84795	0	0	0	0	0	0	6.68257	0	0
hsa-miR-6894-5p	0	0	0	2.08009	0	0	1.49441	0	4.82294	0	0	0
hsa-miR-1470	1.53085	0	0	0	0	2.02044	0	0	4.82294	0	0	0
hsa-miR-449b-3p	1.53085	0	0	0	0	0	2.98881	0	0	0	3.77886	0
hsa-miR-4687-3p	4.59254	0	3.69591	0	0	0	0	0	0	0	0	0
hsa-miR-4479	3.06169	0	3.69591	0	0	0	1.49441	0	0	0	0	0
hsa-miR-192-3p	1.53085	0	0	0	0	0	0	0	0	6.68257	0	0
hsa-miR-302b-5p	1.53085	0	0	0	0	0	0	0	0	6.68257	0	0
hsa-miR-580-3p	1.53085	0	0	0	0	0	0	0	0	6.68257	0	0
hsa-miR-888-5p	1.53085	0	0	0	0	0	0	0	0	6.68257	0	0
hsa-miR-1261	1.53085	0	0	0	0	0	0	0	0	6.68257	0	0
hsa-miR-4500	1.53085	0	0	0	0	0	0	0	0	6.68257	0	0
hsa-miR-3977	1.53085	0	0	0	0	0	0	0	0	6.68257	0	0
hsa-miR-4675	1.53085	0	0	0	0	0	0	0	0	6.68257	0	0
hsa-miR-4776-3p	1.53085	0	0	0	0	0	0	0	0	6.68257	0	0
hsa-miR-5002-5p	1.53085	0	0	0	0	0	0	0	0	6.68257	0	0
hsa-miR-5590-5p	6.12338	0	0	2.08009	0	0	0	0	0	0	0	0
hsa-miR-579-3p	0	0	0	0	0	0	1.49441	0	0	6.68257	0	0
hsa-miR-3922-3p	0	0	0	0	0	0	1.49441	0	0	6.68257	0	0
hsa-miR-4529-3p	0	0	0	0	0	0	1.49441	0	0	6.68257	0	0
hsa-miR-4713-5p	0	0	0	0	0	0	1.49441	0	0	6.68257	0	0
hsa-miR-4756-5p	0	0	0	0	0	0	1.49441	0	0	6.68257	0	0
hsa-miR-4784	0	0	0	0	0	0	1.49441	0	0	6.68257	0	0
hsa-miR-6738-5p	0	0	0	0	0	0	1.49441	0	0	6.68257	0	0
hsa-miR-6858-3p	0	0	0	0	0	0	1.49441	0	0	6.68257	0	0
hsa-miR-6875-3p	0	0	0	0	0	0	1.49441	0	0	6.68257	0	0
hsa-miR-4778-5p	4.59254	0	0	2.08009	0	0	1.49441	0	0	0	0	0
hsa-miR-7853-5p	0	0	1.84795	0	0	0	1.49441	0	4.82294	0	0	0
hsa-miR-6802-3p	3.06169	0	0	2.08009	0	0	2.98881	0	0	0	0	0
hsa-miR-1255b-2-3p	0	0	0	0	0	8.08177	0	0	0	0	0	0
hsa-miR-3180-3p	0	0	0	0	0	2.02044	5.97763	0	0	0	0	0
hsa-miR-6515-5p	0	0	1.84795	0	0	6.06133	0	0	0	0	0	0
hsa-miR-758-5p	3.06169	0	0	0	0	0	0	0	4.82294	0	0	0
hsa-miR-4701-5p	0	0	0	2.08009	0	2.02044	0	0	0	0	3.77886	0
hsa-miR-4720-5p	0	0	0	2.08009	0	2.02044	0	0	0	0	3.77886	0
hsa-miR-6734-3p	0	0	0	2.08009	0	2.02044	0	0	0	0	3.77886	0
hsa-miR-215-3p	0	0	0	0	0	4.04089	0	0	0	0	3.77886	0
hsa-miR-765	0	0	0	0	0	4.04089	0	0	0	0	3.77886	0
hsa-miR-676-5p	0	0	0	0	0	4.04089	0	0	0	0	3.77886	0
hsa-miR-1260a	0	0	0	0	0	0	2.98881	0	4.82294	0	0	0
hsa-miR-500b-5p	0	0	0	0	0	0	2.98881	0	4.82294	0	0	0
hsa-miR-6816-3p	1.53085	0	0	6.24026	0	0	0	0	0	0	0	0
hsa-miR-6795-3p	0	0	0	6.24026	0	0	1.49441	0	0	0	0	0
hsa-miR-6891-5p	0	0	1.84795	2.08009	0	0	0	0	0	0	3.77886	0
hsa-miR-499b-3p	1.53085	0	0	2.08009	0	4.04089	0	0	0	0	0	0
hsa-miR-6751-5p	1.53085	0	0	2.08009	0	4.04089	0	0	0	0	0	0
hsa-miR-6770-3p	1.53085	0	0	2.08009	0	4.04089	0	0	0	0	0	0
hsa-miR-7155-3p	1.53085	0	0	2.08009	0	4.04089	0	0	0	0	0	0
hsa-miR-338-3p	6.12338	0	0	0	0	0	1.49441	0	0	0	0	0
hsa-miR-6820-3p	1.53085	0	0	0	0	6.06133	0	0	0	0	0	0
hsa-miR-568	4.59254	0	0	0	0	0	2.98881	0	0	0	0	0
hsa-miR-636	4.59254	0	0	0	0	0	2.98881	0	0	0	0	0
hsa-miR-433-5p	0	0	0	0	0	0	0	0	0	0	7.55771	0
hsa-miR-571	0	0	0	0	0	0	0	0	0	0	7.55771	0
hsa-miR-575	0	0	0	0	0	0	0	0	0	0	7.55771	0
hsa-miR-4328	0	0	0	0	0	0	0	0	0	0	7.55771	0
hsa-miR-3155b	0	0	0	0	0	0	0	0	0	0	7.55771	0
hsa-miR-5100	0	0	0	0	0	0	0	0	0	0	7.55771	0
hsa-miR-6750-3p	0	0	0	0	0	0	0	0	0	0	7.55771	0
hsa-miR-6799-3p	0	0	0	0	0	0	0	0	0	0	7.55771	0
hsa-miR-4632-5p	0	0	0	0	0	6.06133	1.49441	0	0	0	0	0
hsa-miR-6741-5p	0	0	7.39181	0	0	0	0	0	0	0	0	0
hsa-miR-7974	0	0	7.39181	0	0	0	0	0	0	0	0	0
hsa-miR-2355-5p	1.53085	0	0	2.08009	0	0	0	0	0	0	3.77886	0
hsa-miR-4472	1.53085	0	0	2.08009	0	0	0	0	0	0	3.77886	0
hsa-miR-548p	1.53085	0	0	0	0	2.02044	0	0	0	0	3.77886	0
hsa-miR-4783-5p	1.53085	0	0	0	0	2.02044	0	0	0	0	3.77886	0
hsa-miR-6787-5p	1.53085	0	0	0	0	2.02044	0	0	0	0	3.77886	0
hsa-miR-6800-3p	1.53085	0	0	0	0	2.02044	0	0	0	0	3.77886	0
hsa-miR-1298-3p	0	0	0	0	0	2.02044	1.49441	0	0	0	3.77886	0
hsa-miR-6726-5p	0	0	3.69591	0	0	2.02044	1.49441	0	0	0	0	0
hsa-miR-551a	1.53085	0	0	4.16017	0	0	1.49441	0	0	0	0	0
hsa-miR-588	0	0	1.84795	0	0	0	1.49441	0	0	0	3.77886	0
hsa-miR-548ah-3p	1.53085	0	5.54386	0	0	0	0	0	0	0	0	0
hsa-miR-6820-5p	1.53085	0	0	0	0	4.04089	1.49441	0	0	0	0	0
hsa-miR-6796-3p	0	0	5.54386	0	0	0	1.49441	0	0	0	0	0
hsa-miR-494-5p	0	0	0	2.08009	0	0	0	0	4.82294	0	0	0
hsa-miR-4741	0	0	0	2.08009	0	0	0	0	4.82294	0	0	0
hsa-miR-3925-5p	1.53085	0	1.84795	0	0	2.02044	1.49441	0	0	0	0	0
hsa-miR-506-5p	3.06169	0	0	0	0	0	0	0	0	0	3.77886	0
hsa-miR-4799-3p	3.06169	0	0	0	0	0	0	0	0	0	3.77886	0
hsa-miR-6870-5p	3.06169	0	0	0	0	0	0	0	0	0	3.77886	0
hsa-miR-548w	1.53085	0	0	0	0	0	1.49441	0	0	0	3.77886	0
hsa-miR-4641	1.53085	0	0	0	0	0	1.49441	0	0	0	3.77886	0
hsa-miR-6838-5p	1.53085	0	0	0	0	0	1.49441	0	0	0	3.77886	0
hsa-miR-34b-3p	0	0	0	0	0	0	2.98881	0	0	0	3.77886	0
hsa-miR-3200-3p	0	0	0	0	0	0	2.98881	0	0	0	3.77886	0
hsa-miR-4768-3p	0	0	0	0	0	0	2.98881	0	0	0	3.77886	0
hsa-miR-548av-5p	0	0	0	0	0	0	2.98881	0	0	0	3.77886	0
hsa-miR-6867-5p	0	0	0	0	0	0	2.98881	0	0	0	3.77886	0
hsa-miR-6831-5p	3.06169	0	3.69591	0	0	0	0	0	0	0	0	0
hsa-miR-302d-5p	0	0	0	0	0	0	0	0	0	6.68257	0	0
hsa-miR-376b-3p	0	0	0	0	0	0	0	0	0	6.68257	0	0
hsa-miR-526b-5p	0	0	0	0	0	0	0	0	0	6.68257	0	0
hsa-miR-632	0	0	0	0	0	0	0	0	0	6.68257	0	0
hsa-miR-924	0	0	0	0	0	0	0	0	0	6.68257	0	0
hsa-miR-1204	0	0	0	0	0	0	0	0	0	6.68257	0	0
hsa-miR-1243	0	0	0	0	0	0	0	0	0	6.68257	0	0
hsa-miR-1255b-5p	0	0	0	0	0	0	0	0	0	6.68257	0	0
hsa-miR-3126-5p	0	0	0	0	0	0	0	0	0	6.68257	0	0
hsa-miR-3144-5p	0	0	0	0	0	0	0	0	0	6.68257	0	0
hsa-miR-3165	0	0	0	0	0	0	0	0	0	6.68257	0	0
hsa-miR-3167	0	0	0	0	0	0	0	0	0	6.68257	0	0
hsa-miR-4274	0	0	0	0	0	0	0	0	0	6.68257	0	0
hsa-miR-3924	0	0	0	0	0	0	0	0	0	6.68257	0	0
hsa-miR-4480	0	0	0	0	0	0	0	0	0	6.68257	0	0
hsa-miR-4419b	0	0	0	0	0	0	0	0	0	6.68257	0	0
hsa-miR-4536-3p	0	0	0	0	0	0	0	0	0	6.68257	0	0
hsa-miR-4635	0	0	0	0	0	0	0	0	0	6.68257	0	0
hsa-miR-4646-5p	0	0	0	0	0	0	0	0	0	6.68257	0	0
hsa-miR-4679	0	0	0	0	0	0	0	0	0	6.68257	0	0
hsa-miR-4682	0	0	0	0	0	0	0	0	0	6.68257	0	0
hsa-miR-4690-5p	0	0	0	0	0	0	0	0	0	6.68257	0	0
hsa-miR-4703-3p	0	0	0	0	0	0	0	0	0	6.68257	0	0
hsa-miR-4708-3p	0	0	0	0	0	0	0	0	0	6.68257	0	0
hsa-miR-4710	0	0	0	0	0	0	0	0	0	6.68257	0	0
hsa-miR-4765	0	0	0	0	0	0	0	0	0	6.68257	0	0
hsa-miR-548ao-5p	0	0	0	0	0	0	0	0	0	6.68257	0	0
hsa-miR-548aw	0	0	0	0	0	0	0	0	0	6.68257	0	0
hsa-miR-1199-3p	0	0	0	0	0	0	0	0	0	6.68257	0	0
hsa-miR-6132	0	0	0	0	0	0	0	0	0	6.68257	0	0
hsa-miR-892c-5p	0	0	0	0	0	0	0	0	0	6.68257	0	0
hsa-miR-6728-3p	0	0	0	0	0	0	0	0	0	6.68257	0	0
hsa-miR-6816-5p	0	0	0	0	0	0	0	0	0	6.68257	0	0
hsa-miR-6830-5p	0	0	0	0	0	0	0	0	0	6.68257	0	0
hsa-miR-6780b-5p	0	0	0	0	0	0	0	0	0	6.68257	0	0
hsa-miR-7154-3p	0	0	0	0	0	0	0	0	0	6.68257	0	0
hsa-miR-559	4.59254	0	0	2.08009	0	0	0	0	0	0	0	0
hsa-miR-6088	4.59254	0	0	2.08009	0	0	0	0	0	0	0	0
hsa-miR-4696	0	0	1.84795	0	0	0	0	0	4.82294	0	0	0
hsa-miR-29a-5p	4.59254	0	0	0	0	2.02044	0	0	0	0	0	0
hsa-miR-3940-5p	4.59254	0	0	0	0	2.02044	0	0	0	0	0	0
hsa-miR-5581-3p	0	0	0	2.08009	0	0	4.48322	0	0	0	0	0
hsa-miR-4290	1.53085	0	0	0	0	2.02044	2.98881	0	0	0	0	0
hsa-miR-4700-5p	1.53085	0	0	0	0	2.02044	2.98881	0	0	0	0	0
hsa-miR-548ay-5p	0	0	0	0	0	2.02044	4.48322	0	0	0	0	0
hsa-miR-1909-5p	1.53085	0	0	0	0	0	0	0	4.82294	0	0	0
hsa-miR-3925-3p	1.53085	0	0	0	0	0	0	0	4.82294	0	0	0
hsa-miR-3928-5p	1.53085	0	0	0	0	0	0	0	4.82294	0	0	0
hsa-miR-4712-3p	1.53085	0	0	0	0	0	0	0	4.82294	0	0	0
hsa-miR-548ap-5p	1.53085	0	0	0	0	0	0	0	4.82294	0	0	0
hsa-miR-5579-5p	1.53085	0	0	0	0	0	0	0	4.82294	0	0	0
hsa-miR-5787	1.53085	0	0	0	0	0	0	0	4.82294	0	0	0
hsa-miR-6085	1.53085	0	0	0	0	0	0	0	4.82294	0	0	0
hsa-miR-6804-5p	1.53085	0	0	0	0	0	0	0	4.82294	0	0	0
hsa-miR-3145-3p	0	0	1.84795	0	0	0	4.48322	0	0	0	0	0
hsa-miR-593-5p	0	0	0	0	0	0	1.49441	0	4.82294	0	0	0
hsa-miR-4699-3p	0	0	0	0	0	0	1.49441	0	4.82294	0	0	0
hsa-miR-483-3p	0	0	0	6.24026	0	0	0	0	0	0	0	0
hsa-miR-6731-5p	0	0	0	6.24026	0	0	0	0	0	0	0	0
hsa-miR-6125	0	0	0	4.16017	0	2.02044	0	0	0	0	0	0
hsa-miR-6766-3p	0	0	0	4.16017	0	2.02044	0	0	0	0	0	0
hsa-miR-376a-2-5p	6.12338	0	0	0	0	0	0	0	0	0	0	0
hsa-miR-1292-3p	6.12338	0	0	0	0	0	0	0	0	0	0	0
hsa-miR-3607-5p	6.12338	0	0	0	0	0	0	0	0	0	0	0
hsa-miR-4639-3p	6.12338	0	0	0	0	0	0	0	0	0	0	0
hsa-miR-6760-5p	6.12338	0	0	0	0	0	0	0	0	0	0	0
hsa-miR-3686	0	0	0	2.08009	0	4.04089	0	0	0	0	0	0
hsa-miR-523-3p	4.59254	0	0	0	0	0	1.49441	0	0	0	0	0
hsa-miR-6735-3p	4.59254	0	0	0	0	0	1.49441	0	0	0	0	0
hsa-miR-24-1-5p	0	0	0	0	0	6.06133	0	0	0	0	0	0
hsa-miR-219a-2-3p	0	0	0	0	0	6.06133	0	0	0	0	0	0
hsa-miR-4422	0	0	0	0	0	6.06133	0	0	0	0	0	0
hsa-miR-4699-5p	0	0	0	0	0	6.06133	0	0	0	0	0	0
hsa-miR-6759-5p	0	0	0	0	0	6.06133	0	0	0	0	0	0
hsa-miR-4707-3p	3.06169	0	0	0	0	0	2.98881	0	0	0	0	0
hsa-miR-6743-3p	3.06169	0	0	0	0	0	2.98881	0	0	0	0	0
hsa-miR-4674	1.53085	0	0	0	0	0	4.48322	0	0	0	0	0
hsa-miR-548u	0	0	0	0	0	0	5.97763	0	0	0	0	0
hsa-miR-496	0	0	1.84795	2.08009	0	2.02044	0	0	0	0	0	0
hsa-miR-4463	0	0	0	2.08009	0	0	0	0	0	0	3.77886	0
hsa-miR-4515	0	0	0	2.08009	0	0	0	0	0	0	3.77886	0
hsa-miR-6822-3p	0	0	0	2.08009	0	0	0	0	0	0	3.77886	0
hsa-miR-3652	0	0	0	0	0	2.02044	0	0	0	0	3.77886	0
hsa-miR-4423-3p	0	0	0	0	0	2.02044	0	0	0	0	3.77886	0
hsa-miR-5702	0	0	0	0	0	2.02044	0	0	0	0	3.77886	0
hsa-miR-7110-3p	0	0	0	0	0	2.02044	0	0	0	0	3.77886	0
hsa-miR-8069	0	0	0	0	0	2.02044	0	0	0	0	3.77886	0
hsa-miR-4700-3p	0	0	3.69591	0	0	2.02044	0	0	0	0	0	0
hsa-miR-550a-3p	0	0	0	4.16017	0	0	1.49441	0	0	0	0	0
hsa-miR-3130-5p	0	0	0	4.16017	0	0	1.49441	0	0	0	0	0
hsa-miR-5095	0	0	0	4.16017	0	0	1.49441	0	0	0	0	0
hsa-miR-6839-5p	0	0	0	4.16017	0	0	1.49441	0	0	0	0	0
hsa-miR-639	1.53085	0	0	2.08009	0	2.02044	0	0	0	0	0	0
hsa-miR-8062	1.53085	0	0	2.08009	0	2.02044	0	0	0	0	0	0
hsa-miR-889-5p	0	0	1.84795	0	0	0	0	0	0	0	3.77886	0
hsa-miR-5091	0	0	1.84795	0	0	0	0	0	0	0	3.77886	0
hsa-miR-8083	0	0	1.84795	0	0	0	0	0	0	0	3.77886	0
hsa-miR-4524b-5p	0	0	0	2.08009	0	2.02044	1.49441	0	0	0	0	0
hsa-miR-4643	1.53085	0	0	0	0	4.04089	0	0	0	0	0	0
hsa-miR-1267	0	0	5.54386	0	0	0	0	0	0	0	0	0
hsa-miR-1537-3p	0	0	5.54386	0	0	0	0	0	0	0	0	0
hsa-miR-545-3p	0	0	0	0	0	4.04089	1.49441	0	0	0	0	0
hsa-miR-4802-5p	0	0	0	0	0	4.04089	1.49441	0	0	0	0	0
hsa-miR-5685	0	0	0	0	0	4.04089	1.49441	0	0	0	0	0
hsa-miR-8054	0	0	0	0	0	4.04089	1.49441	0	0	0	0	0
hsa-miR-548b-5p	1.53085	0	1.84795	2.08009	0	0	0	0	0	0	0	0
hsa-miR-151b	1.53085	0	1.84795	2.08009	0	0	0	0	0	0	0	0
hsa-miR-3121-5p	1.53085	0	1.84795	2.08009	0	0	0	0	0	0	0	0
hsa-miR-548aj-3p	1.53085	0	1.84795	2.08009	0	0	0	0	0	0	0	0
hsa-miR-6747-5p	1.53085	0	1.84795	2.08009	0	0	0	0	0	0	0	0
hsa-miR-1911-3p	0	0	1.84795	2.08009	0	0	1.49441	0	0	0	0	0
hsa-miR-5092	1.53085	0	1.84795	0	0	2.02044	0	0	0	0	0	0
hsa-miR-4509	0	0	1.84795	0	0	2.02044	1.49441	0	0	0	0	0
hsa-miR-376b-5p	1.53085	0	0	0	0	0	0	0	0	0	3.77886	0
hsa-miR-1910-3p	1.53085	0	0	0	0	0	0	0	0	0	3.77886	0
hsa-miR-4456	1.53085	0	0	0	0	0	0	0	0	0	3.77886	0
hsa-miR-4789-3p	1.53085	0	0	0	0	0	0	0	0	0	3.77886	0
hsa-miR-5585-5p	1.53085	0	0	0	0	0	0	0	0	0	3.77886	0
hsa-miR-5586-3p	1.53085	0	0	0	0	0	0	0	0	0	3.77886	0
hsa-miR-6075	1.53085	0	0	0	0	0	0	0	0	0	3.77886	0
hsa-miR-6742-5p	1.53085	0	0	0	0	0	0	0	0	0	3.77886	0
hsa-miR-6743-5p	1.53085	0	0	0	0	0	0	0	0	0	3.77886	0
hsa-miR-6791-5p	1.53085	0	0	0	0	0	0	0	0	0	3.77886	0
hsa-miR-6869-3p	1.53085	0	0	0	0	0	0	0	0	0	3.77886	0
hsa-miR-7159-3p	1.53085	0	0	0	0	0	0	0	0	0	3.77886	0
hsa-miR-20a-3p	0	0	0	0	0	0	1.49441	0	0	0	3.77886	0
hsa-miR-124-3p	0	0	0	0	0	0	1.49441	0	0	0	3.77886	0
hsa-miR-1305	0	0	0	0	0	0	1.49441	0	0	0	3.77886	0
hsa-miR-3156-5p	0	0	0	0	0	0	1.49441	0	0	0	3.77886	0
hsa-miR-4304	0	0	0	0	0	0	1.49441	0	0	0	3.77886	0
hsa-miR-4251	0	0	0	0	0	0	1.49441	0	0	0	3.77886	0
hsa-miR-4441	0	0	0	0	0	0	1.49441	0	0	0	3.77886	0
hsa-miR-4470	0	0	0	0	0	0	1.49441	0	0	0	3.77886	0
hsa-miR-4670-3p	0	0	0	0	0	0	1.49441	0	0	0	3.77886	0
hsa-miR-548at-3p	0	0	0	0	0	0	1.49441	0	0	0	3.77886	0
hsa-miR-7106-5p	0	0	0	0	0	0	1.49441	0	0	0	3.77886	0
hsa-miR-3064-3p	1.53085	0	3.69591	0	0	0	0	0	0	0	0	0
hsa-miR-6888-5p	1.53085	0	3.69591	0	0	0	0	0	0	0	0	0
hsa-miR-7703	1.53085	0	3.69591	0	0	0	0	0	0	0	0	0
hsa-miR-141-3p	0	0	3.69591	0	0	0	1.49441	0	0	0	0	0
hsa-miR-4442	0	0	3.69591	0	0	0	1.49441	0	0	0	0	0
hsa-miR-502-5p	3.06169	0	0	2.08009	0	0	0	0	0	0	0	0
hsa-miR-1184	3.06169	0	0	2.08009	0	0	0	0	0	0	0	0
hsa-miR-4486	3.06169	0	0	2.08009	0	0	0	0	0	0	0	0
hsa-miR-4694-5p	3.06169	0	0	2.08009	0	0	0	0	0	0	0	0
hsa-miR-7114-5p	3.06169	0	0	2.08009	0	0	0	0	0	0	0	0
hsa-miR-7151-3p	1.53085	0	0	2.08009	0	0	1.49441	0	0	0	0	0
hsa-miR-5089-3p	3.06169	0	0	0	0	2.02044	0	0	0	0	0	0
hsa-miR-6719-3p	3.06169	0	0	0	0	2.02044	0	0	0	0	0	0
hsa-miR-6874-5p	3.06169	0	0	0	0	2.02044	0	0	0	0	0	0
hsa-miR-432-3p	0	0	0	2.08009	0	0	2.98881	0	0	0	0	0
hsa-miR-599	1.53085	0	0	0	0	2.02044	1.49441	0	0	0	0	0
hsa-miR-4733-3p	1.53085	0	0	0	0	2.02044	1.49441	0	0	0	0	0
hsa-miR-6793-3p	1.53085	0	0	0	0	2.02044	1.49441	0	0	0	0	0
hsa-miR-6891-3p	1.53085	0	0	0	0	2.02044	1.49441	0	0	0	0	0
hsa-miR-3677-3p	0	0	0	0	0	2.02044	2.98881	0	0	0	0	0
hsa-miR-6864-5p	0	0	0	0	0	2.02044	2.98881	0	0	0	0	0
hsa-miR-147a	3.06169	0	1.84795	0	0	0	0	0	0	0	0	0
hsa-miR-3611	3.06169	0	1.84795	0	0	0	0	0	0	0	0	0
hsa-miR-4760-3p	3.06169	0	1.84795	0	0	0	0	0	0	0	0	0
hsa-miR-3157-5p	1.53085	0	1.84795	0	0	0	1.49441	0	0	0	0	0
hsa-miR-196a-3p	0	0	0	0	0	0	0	0	4.82294	0	0	0
hsa-miR-211-5p	0	0	0	0	0	0	0	0	4.82294	0	0	0
hsa-miR-597-5p	0	0	0	0	0	0	0	0	4.82294	0	0	0
hsa-miR-661	0	0	0	0	0	0	0	0	4.82294	0	0	0
hsa-miR-1224-5p	0	0	0	0	0	0	0	0	4.82294	0	0	0
hsa-miR-1323	0	0	0	0	0	0	0	0	4.82294	0	0	0
hsa-miR-301b-3p	0	0	0	0	0	0	0	0	4.82294	0	0	0
hsa-miR-922	0	0	0	0	0	0	0	0	4.82294	0	0	0
hsa-miR-2682-5p	0	0	0	0	0	0	0	0	4.82294	0	0	0
hsa-miR-3189-3p	0	0	0	0	0	0	0	0	4.82294	0	0	0
hsa-miR-3659	0	0	0	0	0	0	0	0	4.82294	0	0	0
hsa-miR-3913-3p	0	0	0	0	0	0	0	0	4.82294	0	0	0
hsa-miR-4469	0	0	0	0	0	0	0	0	4.82294	0	0	0
hsa-miR-4652-5p	0	0	0	0	0	0	0	0	4.82294	0	0	0
hsa-miR-4794	0	0	0	0	0	0	0	0	4.82294	0	0	0
hsa-miR-6505-5p	0	0	0	0	0	0	0	0	4.82294	0	0	0
hsa-miR-6730-3p	0	0	0	0	0	0	0	0	4.82294	0	0	0
hsa-miR-6764-3p	0	0	0	0	0	0	0	0	4.82294	0	0	0
hsa-miR-6788-3p	0	0	0	0	0	0	0	0	4.82294	0	0	0
hsa-miR-8088	0	0	0	0	0	0	0	0	4.82294	0	0	0
hsa-miR-372-5p	4.59254	0	0	0	0	0	0	0	0	0	0	0
hsa-miR-450a-1-3p	4.59254	0	0	0	0	0	0	0	0	0	0	0
hsa-miR-615-5p	4.59254	0	0	0	0	0	0	0	0	0	0	0
hsa-miR-1237-5p	4.59254	0	0	0	0	0	0	0	0	0	0	0
hsa-miR-4277	4.59254	0	0	0	0	0	0	0	0	0	0	0
hsa-miR-4503	4.59254	0	0	0	0	0	0	0	0	0	0	0
hsa-miR-5190	4.59254	0	0	0	0	0	0	0	0	0	0	0
hsa-miR-6727-5p	4.59254	0	0	0	0	0	0	0	0	0	0	0
hsa-miR-6782-3p	4.59254	0	0	0	0	0	0	0	0	0	0	0
hsa-miR-6769b-3p	4.59254	0	0	0	0	0	0	0	0	0	0	0
hsa-miR-4285	3.06169	0	0	0	0	0	1.49441	0	0	0	0	0
hsa-miR-6749-3p	3.06169	0	0	0	0	0	1.49441	0	0	0	0	0
hsa-miR-6783-5p	3.06169	0	0	0	0	0	1.49441	0	0	0	0	0
hsa-miR-1283	1.53085	0	0	0	0	0	2.98881	0	0	0	0	0
hsa-miR-3942-3p	1.53085	0	0	0	0	0	2.98881	0	0	0	0	0
hsa-miR-6739-5p	1.53085	0	0	0	0	0	2.98881	0	0	0	0	0
hsa-miR-6764-5p	1.53085	0	0	0	0	0	2.98881	0	0	0	0	0
hsa-miR-4681	0	0	0	0	0	0	4.48322	0	0	0	0	0
hsa-miR-4727-5p	0	0	0	0	0	0	4.48322	0	0	0	0	0
hsa-miR-7851-3p	0	0	0	0	0	0	4.48322	0	0	0	0	0
hsa-miR-138-2-3p	0	0	0	4.16017	0	0	0	0	0	0	0	0
hsa-miR-367-5p	0	0	0	4.16017	0	0	0	0	0	0	0	0
hsa-miR-3922-5p	0	0	0	4.16017	0	0	0	0	0	0	0	0
hsa-miR-6754-5p	0	0	0	4.16017	0	0	0	0	0	0	0	0
hsa-miR-6809-3p	0	0	0	4.16017	0	0	0	0	0	0	0	0
hsa-miR-6890-5p	0	0	0	4.16017	0	0	0	0	0	0	0	0
hsa-miR-665	0	0	0	2.08009	0	2.02044	0	0	0	0	0	0
hsa-miR-3617-3p	0	0	0	2.08009	0	2.02044	0	0	0	0	0	0
hsa-miR-3650	0	0	0	2.08009	0	2.02044	0	0	0	0	0	0
hsa-miR-4719	0	0	0	2.08009	0	2.02044	0	0	0	0	0	0
hsa-miR-548aq-5p	0	0	0	2.08009	0	2.02044	0	0	0	0	0	0
hsa-miR-6854-3p	0	0	0	2.08009	0	2.02044	0	0	0	0	0	0
hsa-miR-182-3p	0	0	0	0	0	4.04089	0	0	0	0	0	0
hsa-miR-489-3p	0	0	0	0	0	4.04089	0	0	0	0	0	0
hsa-miR-561-5p	0	0	0	0	0	4.04089	0	0	0	0	0	0
hsa-miR-551b-3p	0	0	0	0	0	4.04089	0	0	0	0	0	0
hsa-miR-2053	0	0	0	0	0	4.04089	0	0	0	0	0	0
hsa-miR-3692-3p	0	0	0	0	0	4.04089	0	0	0	0	0	0
hsa-miR-4695-5p	0	0	0	0	0	4.04089	0	0	0	0	0	0
hsa-miR-5708	0	0	0	0	0	4.04089	0	0	0	0	0	0
hsa-miR-6508-5p	0	0	0	0	0	4.04089	0	0	0	0	0	0
hsa-miR-6731-3p	0	0	0	0	0	4.04089	0	0	0	0	0	0
hsa-miR-6763-3p	0	0	0	0	0	4.04089	0	0	0	0	0	0
hsa-miR-6766-5p	0	0	0	0	0	4.04089	0	0	0	0	0	0
hsa-miR-6829-5p	0	0	0	0	0	4.04089	0	0	0	0	0	0
hsa-miR-7977	0	0	0	0	0	4.04089	0	0	0	0	0	0
hsa-miR-3918	0	0	1.84795	2.08009	0	0	0	0	0	0	0	0
hsa-miR-4533	0	0	1.84795	2.08009	0	0	0	0	0	0	0	0
hsa-miR-4757-3p	0	0	1.84795	2.08009	0	0	0	0	0	0	0	0
hsa-miR-6737-3p	0	0	1.84795	2.08009	0	0	0	0	0	0	0	0
hsa-miR-4437	0	0	1.84795	0	0	2.02044	0	0	0	0	0	0
hsa-miR-4704-5p	0	0	1.84795	0	0	2.02044	0	0	0	0	0	0
hsa-miR-5094	0	0	1.84795	0	0	2.02044	0	0	0	0	0	0
hsa-miR-224-3p	0	0	0	0	0	0	0	0	0	0	3.77886	0
hsa-miR-128-2-5p	0	0	0	0	0	0	0	0	0	0	3.77886	0
hsa-miR-510-3p	0	0	0	0	0	0	0	0	0	0	3.77886	0
hsa-miR-555	0	0	0	0	0	0	0	0	0	0	3.77886	0
hsa-miR-631	0	0	0	0	0	0	0	0	0	0	3.77886	0
hsa-miR-1185-5p	0	0	0	0	0	0	0	0	0	0	3.77886	0
hsa-miR-675-5p	0	0	0	0	0	0	0	0	0	0	3.77886	0
hsa-miR-1257	0	0	0	0	0	0	0	0	0	0	3.77886	0
hsa-miR-1973	0	0	0	0	0	0	0	0	0	0	3.77886	0
hsa-miR-2861	0	0	0	0	0	0	0	0	0	0	3.77886	0
hsa-miR-3134	0	0	0	0	0	0	0	0	0	0	3.77886	0
hsa-miR-3200-5p	0	0	0	0	0	0	0	0	0	0	3.77886	0
hsa-miR-4321	0	0	0	0	0	0	0	0	0	0	3.77886	0
hsa-miR-3653-3p	0	0	0	0	0	0	0	0	0	0	3.77886	0
hsa-miR-4460	0	0	0	0	0	0	0	0	0	0	3.77886	0
hsa-miR-4466	0	0	0	0	0	0	0	0	0	0	3.77886	0
hsa-miR-548ak	0	0	0	0	0	0	0	0	0	0	3.77886	0
hsa-miR-2392	0	0	0	0	0	0	0	0	0	0	3.77886	0
hsa-miR-4636	0	0	0	0	0	0	0	0	0	0	3.77886	0
hsa-miR-4693-3p	0	0	0	0	0	0	0	0	0	0	3.77886	0
hsa-miR-4697-3p	0	0	0	0	0	0	0	0	0	0	3.77886	0
hsa-miR-4703-5p	0	0	0	0	0	0	0	0	0	0	3.77886	0
hsa-miR-4713-3p	0	0	0	0	0	0	0	0	0	0	3.77886	0
hsa-miR-4746-3p	0	0	0	0	0	0	0	0	0	0	3.77886	0
hsa-miR-4795-5p	0	0	0	0	0	0	0	0	0	0	3.77886	0
hsa-miR-5087	0	0	0	0	0	0	0	0	0	0	3.77886	0
hsa-miR-6504-5p	0	0	0	0	0	0	0	0	0	0	3.77886	0
hsa-miR-6739-3p	0	0	0	0	0	0	0	0	0	0	3.77886	0
hsa-miR-6785-3p	0	0	0	0	0	0	0	0	0	0	3.77886	0
hsa-miR-6814-3p	0	0	0	0	0	0	0	0	0	0	3.77886	0
hsa-miR-6832-3p	0	0	0	0	0	0	0	0	0	0	3.77886	0
hsa-miR-6846-3p	0	0	0	0	0	0	0	0	0	0	3.77886	0
hsa-miR-6857-5p	0	0	0	0	0	0	0	0	0	0	3.77886	0
hsa-miR-6861-5p	0	0	0	0	0	0	0	0	0	0	3.77886	0
hsa-miR-6863	0	0	0	0	0	0	0	0	0	0	3.77886	0
hsa-miR-7106-3p	0	0	0	0	0	0	0	0	0	0	3.77886	0
hsa-miR-7108-5p	0	0	0	0	0	0	0	0	0	0	3.77886	0
hsa-miR-8057	0	0	0	0	0	0	0	0	0	0	3.77886	0
hsa-miR-4535	0	0	3.69591	0	0	0	0	0	0	0	0	0
hsa-miR-4653-3p	0	0	3.69591	0	0	0	0	0	0	0	0	0
hsa-miR-4680-3p	0	0	3.69591	0	0	0	0	0	0	0	0	0
hsa-miR-4704-3p	0	0	3.69591	0	0	0	0	0	0	0	0	0
hsa-miR-4785	0	0	3.69591	0	0	0	0	0	0	0	0	0
hsa-miR-6870-3p	0	0	3.69591	0	0	0	0	0	0	0	0	0
hsa-miR-2054	1.53085	0	0	2.08009	0	0	0	0	0	0	0	0
hsa-miR-3157-3p	1.53085	0	0	2.08009	0	0	0	0	0	0	0	0
hsa-miR-4706	1.53085	0	0	2.08009	0	0	0	0	0	0	0	0
hsa-miR-4730	1.53085	0	0	2.08009	0	0	0	0	0	0	0	0
hsa-miR-4754	1.53085	0	0	2.08009	0	0	0	0	0	0	0	0
hsa-miR-5011-5p	1.53085	0	0	2.08009	0	0	0	0	0	0	0	0
hsa-miR-508-5p	0	0	0	2.08009	0	0	1.49441	0	0	0	0	0
hsa-miR-939-3p	0	0	0	2.08009	0	0	1.49441	0	0	0	0	0
hsa-miR-1233-5p	0	0	0	2.08009	0	0	1.49441	0	0	0	0	0
hsa-miR-3143	0	0	0	2.08009	0	0	1.49441	0	0	0	0	0
hsa-miR-4779	0	0	0	2.08009	0	0	1.49441	0	0	0	0	0
hsa-miR-548bb-3p	0	0	0	2.08009	0	0	1.49441	0	0	0	0	0
hsa-miR-520f-3p	1.53085	0	0	0	0	2.02044	0	0	0	0	0	0
hsa-miR-556-3p	1.53085	0	0	0	0	2.02044	0	0	0	0	0	0
hsa-miR-548a-5p	1.53085	0	0	0	0	2.02044	0	0	0	0	0	0
hsa-miR-759	1.53085	0	0	0	0	2.02044	0	0	0	0	0	0
hsa-miR-300	1.53085	0	0	0	0	2.02044	0	0	0	0	0	0
hsa-miR-935	1.53085	0	0	0	0	2.02044	0	0	0	0	0	0
hsa-miR-1914-3p	1.53085	0	0	0	0	2.02044	0	0	0	0	0	0
hsa-miR-2276-5p	1.53085	0	0	0	0	2.02044	0	0	0	0	0	0
hsa-miR-3151-3p	1.53085	0	0	0	0	2.02044	0	0	0	0	0	0
hsa-miR-4426	1.53085	0	0	0	0	2.02044	0	0	0	0	0	0
hsa-miR-4444	1.53085	0	0	0	0	2.02044	0	0	0	0	0	0
hsa-miR-6799-5p	1.53085	0	0	0	0	2.02044	0	0	0	0	0	0
hsa-miR-6845-5p	1.53085	0	0	0	0	2.02044	0	0	0	0	0	0
hsa-miR-6869-5p	1.53085	0	0	0	0	2.02044	0	0	0	0	0	0
hsa-miR-6886-3p	1.53085	0	0	0	0	2.02044	0	0	0	0	0	0
hsa-miR-7112-5p	1.53085	0	0	0	0	2.02044	0	0	0	0	0	0
hsa-miR-7160-5p	1.53085	0	0	0	0	2.02044	0	0	0	0	0	0
hsa-miR-891a-5p	0	0	0	0	0	2.02044	1.49441	0	0	0	0	0
hsa-miR-1295a	0	0	0	0	0	2.02044	1.49441	0	0	0	0	0
hsa-miR-4433a-3p	0	0	0	0	0	2.02044	1.49441	0	0	0	0	0
hsa-miR-4453	0	0	0	0	0	2.02044	1.49441	0	0	0	0	0
hsa-miR-4722-5p	0	0	0	0	0	2.02044	1.49441	0	0	0	0	0
hsa-miR-4783-3p	0	0	0	0	0	2.02044	1.49441	0	0	0	0	0
hsa-miR-5088-5p	0	0	0	0	0	2.02044	1.49441	0	0	0	0	0
hsa-miR-7152-5p	0	0	0	0	0	2.02044	1.49441	0	0	0	0	0
hsa-miR-8084	0	0	0	0	0	2.02044	1.49441	0	0	0	0	0
hsa-miR-362-3p	1.53085	0	1.84795	0	0	0	0	0	0	0	0	0
hsa-miR-509-3p	1.53085	0	1.84795	0	0	0	0	0	0	0	0	0
hsa-miR-875-3p	1.53085	0	1.84795	0	0	0	0	0	0	0	0	0
hsa-miR-1251-3p	1.53085	0	1.84795	0	0	0	0	0	0	0	0	0
hsa-miR-4735-5p	1.53085	0	1.84795	0	0	0	0	0	0	0	0	0
hsa-miR-6832-5p	1.53085	0	1.84795	0	0	0	0	0	0	0	0	0
hsa-miR-197-5p	0	0	1.84795	0	0	0	1.49441	0	0	0	0	0
hsa-miR-208a-5p	0	0	1.84795	0	0	0	1.49441	0	0	0	0	0
hsa-miR-7-2-3p	0	0	1.84795	0	0	0	1.49441	0	0	0	0	0
hsa-miR-1182	0	0	1.84795	0	0	0	1.49441	0	0	0	0	0
hsa-miR-3929	0	0	1.84795	0	0	0	1.49441	0	0	0	0	0
hsa-miR-642b-3p	0	0	1.84795	0	0	0	1.49441	0	0	0	0	0
hsa-miR-4788	0	0	1.84795	0	0	0	1.49441	0	0	0	0	0
hsa-miR-6748-5p	0	0	1.84795	0	0	0	1.49441	0	0	0	0	0
hsa-miR-412-3p	3.06169	0	0	0	0	0	0	0	0	0	0	0
hsa-miR-3137	3.06169	0	0	0	0	0	0	0	0	0	0	0
hsa-miR-3612	3.06169	0	0	0	0	0	0	0	0	0	0	0
hsa-miR-4525	3.06169	0	0	0	0	0	0	0	0	0	0	0
hsa-miR-4526	3.06169	0	0	0	0	0	0	0	0	0	0	0
hsa-miR-4527	3.06169	0	0	0	0	0	0	0	0	0	0	0
hsa-miR-4693-5p	3.06169	0	0	0	0	0	0	0	0	0	0	0
hsa-miR-4782-5p	3.06169	0	0	0	0	0	0	0	0	0	0	0
hsa-miR-4791	3.06169	0	0	0	0	0	0	0	0	0	0	0
hsa-miR-4793-3p	3.06169	0	0	0	0	0	0	0	0	0	0	0
hsa-miR-4804-3p	3.06169	0	0	0	0	0	0	0	0	0	0	0
hsa-miR-5588-3p	3.06169	0	0	0	0	0	0	0	0	0	0	0
hsa-miR-6134	3.06169	0	0	0	0	0	0	0	0	0	0	0
hsa-miR-6773-5p	3.06169	0	0	0	0	0	0	0	0	0	0	0
hsa-miR-6838-3p	3.06169	0	0	0	0	0	0	0	0	0	0	0
hsa-miR-8072	3.06169	0	0	0	0	0	0	0	0	0	0	0
hsa-miR-624-5p	1.53085	0	0	0	0	0	1.49441	0	0	0	0	0
hsa-miR-891b	1.53085	0	0	0	0	0	1.49441	0	0	0	0	0
hsa-miR-1238-3p	1.53085	0	0	0	0	0	1.49441	0	0	0	0	0
hsa-miR-1909-3p	1.53085	0	0	0	0	0	1.49441	0	0	0	0	0
hsa-miR-548s	1.53085	0	0	0	0	0	1.49441	0	0	0	0	0
hsa-miR-3148	1.53085	0	0	0	0	0	1.49441	0	0	0	0	0
hsa-miR-3149	1.53085	0	0	0	0	0	1.49441	0	0	0	0	0
hsa-miR-5571-3p	1.53085	0	0	0	0	0	1.49441	0	0	0	0	0
hsa-miR-6745	1.53085	0	0	0	0	0	1.49441	0	0	0	0	0
hsa-miR-6790-3p	1.53085	0	0	0	0	0	1.49441	0	0	0	0	0
hsa-miR-6895-5p	1.53085	0	0	0	0	0	1.49441	0	0	0	0	0
hsa-miR-8065	1.53085	0	0	0	0	0	1.49441	0	0	0	0	0
hsa-miR-15a-3p	0	0	0	0	0	0	2.98881	0	0	0	0	0
hsa-miR-26a-1-3p	0	0	0	0	0	0	2.98881	0	0	0	0	0
hsa-let-7g-3p	0	0	0	0	0	0	2.98881	0	0	0	0	0
hsa-miR-512-3p	0	0	0	0	0	0	2.98881	0	0	0	0	0
hsa-miR-563	0	0	0	0	0	0	2.98881	0	0	0	0	0
hsa-miR-3192-3p	0	0	0	0	0	0	2.98881	0	0	0	0	0
hsa-miR-4423-5p	0	0	0	0	0	0	2.98881	0	0	0	0	0
hsa-miR-6079	0	0	0	0	0	0	2.98881	0	0	0	0	0
hsa-miR-6733-5p	0	0	0	0	0	0	2.98881	0	0	0	0	0
hsa-miR-8071	0	0	0	0	0	0	2.98881	0	0	0	0	0
hsa-miR-19b-1-5p	0	0	0	2.08009	0	0	0	0	0	0	0	0
hsa-miR-101-5p	0	0	0	2.08009	0	0	0	0	0	0	0	0
hsa-miR-376c-5p	0	0	0	2.08009	0	0	0	0	0	0	0	0
hsa-miR-491-5p	0	0	0	2.08009	0	0	0	0	0	0	0	0
hsa-miR-556-5p	0	0	0	2.08009	0	0	0	0	0	0	0	0
hsa-miR-585-5p	0	0	0	2.08009	0	0	0	0	0	0	0	0
hsa-miR-645	0	0	0	2.08009	0	0	0	0	0	0	0	0
hsa-miR-655-5p	0	0	0	2.08009	0	0	0	0	0	0	0	0
hsa-miR-940	0	0	0	2.08009	0	0	0	0	0	0	0	0
hsa-miR-1227-5p	0	0	0	2.08009	0	0	0	0	0	0	0	0
hsa-miR-3189-5p	0	0	0	2.08009	0	0	0	0	0	0	0	0
hsa-miR-4305	0	0	0	2.08009	0	0	0	0	0	0	0	0
hsa-miR-3663-3p	0	0	0	2.08009	0	0	0	0	0	0	0	0
hsa-miR-3681-3p	0	0	0	2.08009	0	0	0	0	0	0	0	0
hsa-miR-3915	0	0	0	2.08009	0	0	0	0	0	0	0	0
hsa-miR-548y	0	0	0	2.08009	0	0	0	0	0	0	0	0
hsa-miR-203b-3p	0	0	0	2.08009	0	0	0	0	0	0	0	0
hsa-miR-5196-3p	0	0	0	2.08009	0	0	0	0	0	0	0	0
hsa-miR-4524b-3p	0	0	0	2.08009	0	0	0	0	0	0	0	0
hsa-miR-6076	0	0	0	2.08009	0	0	0	0	0	0	0	0
hsa-miR-6165	0	0	0	2.08009	0	0	0	0	0	0	0	0
hsa-miR-6753-3p	0	0	0	2.08009	0	0	0	0	0	0	0	0
hsa-miR-6786-5p	0	0	0	2.08009	0	0	0	0	0	0	0	0
hsa-miR-6802-5p	0	0	0	2.08009	0	0	0	0	0	0	0	0
hsa-miR-6828-3p	0	0	0	2.08009	0	0	0	0	0	0	0	0
hsa-miR-6880-5p	0	0	0	2.08009	0	0	0	0	0	0	0	0
hsa-miR-8066	0	0	0	2.08009	0	0	0	0	0	0	0	0
hsa-miR-8068	0	0	0	2.08009	0	0	0	0	0	0	0	0
hsa-miR-8087	0	0	0	2.08009	0	0	0	0	0	0	0	0
hsa-miR-190a-3p	0	0	0	0	0	2.02044	0	0	0	0	0	0
hsa-miR-491-3p	0	0	0	0	0	2.02044	0	0	0	0	0	0
hsa-miR-495-5p	0	0	0	0	0	2.02044	0	0	0	0	0	0
hsa-miR-545-5p	0	0	0	0	0	2.02044	0	0	0	0	0	0
hsa-miR-578	0	0	0	0	0	2.02044	0	0	0	0	0	0
hsa-miR-767-5p	0	0	0	0	0	2.02044	0	0	0	0	0	0
hsa-miR-1203	0	0	0	0	0	2.02044	0	0	0	0	0	0
hsa-miR-1266-5p	0	0	0	0	0	2.02044	0	0	0	0	0	0
hsa-miR-1275	0	0	0	0	0	2.02044	0	0	0	0	0	0
hsa-miR-1825	0	0	0	0	0	2.02044	0	0	0	0	0	0
hsa-miR-1914-5p	0	0	0	0	0	2.02044	0	0	0	0	0	0
hsa-miR-3116	0	0	0	0	0	2.02044	0	0	0	0	0	0
hsa-miR-3122	0	0	0	0	0	2.02044	0	0	0	0	0	0
hsa-miR-3128	0	0	0	0	0	2.02044	0	0	0	0	0	0
hsa-miR-3156-3p	0	0	0	0	0	2.02044	0	0	0	0	0	0
hsa-miR-3170	0	0	0	0	0	2.02044	0	0	0	0	0	0
hsa-miR-514b-5p	0	0	0	0	0	2.02044	0	0	0	0	0	0
hsa-miR-4319	0	0	0	0	0	2.02044	0	0	0	0	0	0
hsa-miR-4269	0	0	0	0	0	2.02044	0	0	0	0	0	0
hsa-miR-4283	0	0	0	0	0	2.02044	0	0	0	0	0	0
hsa-miR-3658	0	0	0	0	0	2.02044	0	0	0	0	0	0
hsa-miR-3660	0	0	0	0	0	2.02044	0	0	0	0	0	0
hsa-miR-3682-5p	0	0	0	0	0	2.02044	0	0	0	0	0	0
hsa-miR-3914	0	0	0	0	0	2.02044	0	0	0	0	0	0
hsa-miR-550b-2-5p	0	0	0	0	0	2.02044	0	0	0	0	0	0
hsa-miR-550b-3p	0	0	0	0	0	2.02044	0	0	0	0	0	0
hsa-miR-548ag	0	0	0	0	0	2.02044	0	0	0	0	0	0
hsa-miR-4457	0	0	0	0	0	2.02044	0	0	0	0	0	0
hsa-miR-4458	0	0	0	0	0	2.02044	0	0	0	0	0	0
hsa-miR-4477a	0	0	0	0	0	2.02044	0	0	0	0	0	0
hsa-miR-4492	0	0	0	0	0	2.02044	0	0	0	0	0	0
hsa-miR-4507	0	0	0	0	0	2.02044	0	0	0	0	0	0
hsa-miR-4520-5p	0	0	0	0	0	2.02044	0	0	0	0	0	0
hsa-miR-4537	0	0	0	0	0	2.02044	0	0	0	0	0	0
hsa-miR-3978	0	0	0	0	0	2.02044	0	0	0	0	0	0
hsa-miR-219b-3p	0	0	0	0	0	2.02044	0	0	0	0	0	0
hsa-miR-4743-3p	0	0	0	0	0	2.02044	0	0	0	0	0	0
hsa-miR-4762-3p	0	0	0	0	0	2.02044	0	0	0	0	0	0
hsa-miR-5002-3p	0	0	0	0	0	2.02044	0	0	0	0	0	0
hsa-miR-5006-5p	0	0	0	0	0	2.02044	0	0	0	0	0	0
hsa-miR-5011-3p	0	0	0	0	0	2.02044	0	0	0	0	0	0
hsa-miR-5188	0	0	0	0	0	2.02044	0	0	0	0	0	0
hsa-miR-1295b-3p	0	0	0	0	0	2.02044	0	0	0	0	0	0
hsa-miR-5590-3p	0	0	0	0	0	2.02044	0	0	0	0	0	0
hsa-miR-5681a	0	0	0	0	0	2.02044	0	0	0	0	0	0
hsa-miR-5701	0	0	0	0	0	2.02044	0	0	0	0	0	0
hsa-miR-5705	0	0	0	0	0	2.02044	0	0	0	0	0	0
hsa-miR-6083	0	0	0	0	0	2.02044	0	0	0	0	0	0
hsa-miR-6128	0	0	0	0	0	2.02044	0	0	0	0	0	0
hsa-miR-6715b-3p	0	0	0	0	0	2.02044	0	0	0	0	0	0
hsa-miR-6716-5p	0	0	0	0	0	2.02044	0	0	0	0	0	0
hsa-miR-6777-3p	0	0	0	0	0	2.02044	0	0	0	0	0	0
hsa-miR-6817-3p	0	0	0	0	0	2.02044	0	0	0	0	0	0
hsa-miR-6831-3p	0	0	0	0	0	2.02044	0	0	0	0	0	0
hsa-miR-6853-5p	0	0	0	0	0	2.02044	0	0	0	0	0	0
hsa-miR-6885-3p	0	0	0	0	0	2.02044	0	0	0	0	0	0
hsa-miR-7107-5p	0	0	0	0	0	2.02044	0	0	0	0	0	0
hsa-miR-7109-5p	0	0	0	0	0	2.02044	0	0	0	0	0	0
hsa-miR-7153-3p	0	0	0	0	0	2.02044	0	0	0	0	0	0
hsa-miR-105-3p	0	0	1.84795	0	0	0	0	0	0	0	0	0
hsa-miR-302b-3p	0	0	1.84795	0	0	0	0	0	0	0	0	0
hsa-miR-380-3p	0	0	1.84795	0	0	0	0	0	0	0	0	0
hsa-miR-515-3p	0	0	1.84795	0	0	0	0	0	0	0	0	0
hsa-miR-519c-3p	0	0	1.84795	0	0	0	0	0	0	0	0	0
hsa-miR-517-5p	0	0	1.84795	0	0	0	0	0	0	0	0	0
hsa-miR-569	0	0	1.84795	0	0	0	0	0	0	0	0	0
hsa-miR-936	0	0	1.84795	0	0	0	0	0	0	0	0	0
hsa-miR-1236-3p	0	0	1.84795	0	0	0	0	0	0	0	0	0
hsa-miR-1238-5p	0	0	1.84795	0	0	0	0	0	0	0	0	0
hsa-miR-1293	0	0	1.84795	0	0	0	0	0	0	0	0	0
hsa-miR-1249-5p	0	0	1.84795	0	0	0	0	0	0	0	0	0
hsa-miR-1282	0	0	1.84795	0	0	0	0	0	0	0	0	0
hsa-miR-1913	0	0	1.84795	0	0	0	0	0	0	0	0	0
hsa-miR-3123	0	0	1.84795	0	0	0	0	0	0	0	0	0
hsa-miR-3127-3p	0	0	1.84795	0	0	0	0	0	0	0	0	0
hsa-miR-3160-5p	0	0	1.84795	0	0	0	0	0	0	0	0	0
hsa-miR-3162-5p	0	0	1.84795	0	0	0	0	0	0	0	0	0
hsa-miR-3621	0	0	1.84795	0	0	0	0	0	0	0	0	0
hsa-miR-4491	0	0	1.84795	0	0	0	0	0	0	0	0	0
hsa-miR-4497	0	0	1.84795	0	0	0	0	0	0	0	0	0
hsa-miR-4691-5p	0	0	1.84795	0	0	0	0	0	0	0	0	0
hsa-miR-4740-3p	0	0	1.84795	0	0	0	0	0	0	0	0	0
hsa-miR-5004-5p	0	0	1.84795	0	0	0	0	0	0	0	0	0
hsa-miR-5580-5p	0	0	1.84795	0	0	0	0	0	0	0	0	0
hsa-miR-5739	0	0	1.84795	0	0	0	0	0	0	0	0	0
hsa-miR-6499-5p	0	0	1.84795	0	0	0	0	0	0	0	0	0
hsa-miR-6730-5p	0	0	1.84795	0	0	0	0	0	0	0	0	0
hsa-miR-6733-3p	0	0	1.84795	0	0	0	0	0	0	0	0	0
hsa-miR-6861-3p	0	0	1.84795	0	0	0	0	0	0	0	0	0
hsa-miR-6886-5p	0	0	1.84795	0	0	0	0	0	0	0	0	0
hsa-miR-7852-3p	0	0	1.84795	0	0	0	0	0	0	0	0	0
hsa-miR-8073	0	0	1.84795	0	0	0	0	0	0	0	0	0
hsa-miR-8079	0	0	1.84795	0	0	0	0	0	0	0	0	0
hsa-miR-208a-3p	1.53085	0	0	0	0	0	0	0	0	0	0	0
hsa-miR-183-3p	1.53085	0	0	0	0	0	0	0	0	0	0	0
hsa-miR-373-3p	1.53085	0	0	0	0	0	0	0	0	0	0	0
hsa-miR-525-5p	1.53085	0	0	0	0	0	0	0	0	0	0	0
hsa-miR-499a-5p	1.53085	0	0	0	0	0	0	0	0	0	0	0
hsa-miR-561-3p	1.53085	0	0	0	0	0	0	0	0	0	0	0
hsa-miR-548a-3p	1.53085	0	0	0	0	0	0	0	0	0	0	0
hsa-miR-644a	1.53085	0	0	0	0	0	0	0	0	0	0	0
hsa-miR-646	1.53085	0	0	0	0	0	0	0	0	0	0	0
hsa-miR-657	1.53085	0	0	0	0	0	0	0	0	0	0	0
hsa-miR-1301-5p	1.53085	0	0	0	0	0	0	0	0	0	0	0
hsa-miR-764	1.53085	0	0	0	0	0	0	0	0	0	0	0
hsa-miR-298	1.53085	0	0	0	0	0	0	0	0	0	0	0
hsa-miR-1231	1.53085	0	0	0	0	0	0	0	0	0	0	0
hsa-miR-1236-5p	1.53085	0	0	0	0	0	0	0	0	0	0	0
hsa-miR-1200	1.53085	0	0	0	0	0	0	0	0	0	0	0
hsa-miR-1206	1.53085	0	0	0	0	0	0	0	0	0	0	0
hsa-miR-1250-3p	1.53085	0	0	0	0	0	0	0	0	0	0	0
hsa-miR-1321	1.53085	0	0	0	0	0	0	0	0	0	0	0
hsa-miR-2681-3p	1.53085	0	0	0	0	0	0	0	0	0	0	0
hsa-miR-3142	1.53085	0	0	0	0	0	0	0	0	0	0	0
hsa-miR-548x-3p	1.53085	0	0	0	0	0	0	0	0	0	0	0
hsa-miR-514b-3p	1.53085	0	0	0	0	0	0	0	0	0	0	0
hsa-miR-4294	1.53085	0	0	0	0	0	0	0	0	0	0	0
hsa-miR-4306	1.53085	0	0	0	0	0	0	0	0	0	0	0
hsa-miR-4310	1.53085	0	0	0	0	0	0	0	0	0	0	0
hsa-miR-4317	1.53085	0	0	0	0	0	0	0	0	0	0	0
hsa-miR-4323	1.53085	0	0	0	0	0	0	0	0	0	0	0
hsa-miR-4268	1.53085	0	0	0	0	0	0	0	0	0	0	0
hsa-miR-4287	1.53085	0	0	0	0	0	0	0	0	0	0	0
hsa-miR-3616-3p	1.53085	0	0	0	0	0	0	0	0	0	0	0
hsa-miR-3667-5p	1.53085	0	0	0	0	0	0	0	0	0	0	0
hsa-miR-3672	1.53085	0	0	0	0	0	0	0	0	0	0	0
hsa-miR-3912-3p	1.53085	0	0	0	0	0	0	0	0	0	0	0
hsa-miR-3921	1.53085	0	0	0	0	0	0	0	0	0	0	0
hsa-miR-3943	1.53085	0	0	0	0	0	0	0	0	0	0	0
hsa-miR-4418	1.53085	0	0	0	0	0	0	0	0	0	0	0
hsa-miR-4471	1.53085	0	0	0	0	0	0	0	0	0	0	0
hsa-miR-4481	1.53085	0	0	0	0	0	0	0	0	0	0	0
hsa-miR-4483	1.53085	0	0	0	0	0	0	0	0	0	0	0
hsa-miR-4496	1.53085	0	0	0	0	0	0	0	0	0	0	0
hsa-miR-4514	1.53085	0	0	0	0	0	0	0	0	0	0	0
hsa-miR-4522	1.53085	0	0	0	0	0	0	0	0	0	0	0
hsa-miR-4530	1.53085	0	0	0	0	0	0	0	0	0	0	0
hsa-miR-4534	1.53085	0	0	0	0	0	0	0	0	0	0	0
hsa-miR-1587	1.53085	0	0	0	0	0	0	0	0	0	0	0
hsa-miR-4539	1.53085	0	0	0	0	0	0	0	0	0	0	0
hsa-miR-4644	1.53085	0	0	0	0	0	0	0	0	0	0	0
hsa-miR-4645-5p	1.53085	0	0	0	0	0	0	0	0	0	0	0
hsa-miR-4655-5p	1.53085	0	0	0	0	0	0	0	0	0	0	0
hsa-miR-4670-5p	1.53085	0	0	0	0	0	0	0	0	0	0	0
hsa-miR-4672	1.53085	0	0	0	0	0	0	0	0	0	0	0
hsa-miR-4684-5p	1.53085	0	0	0	0	0	0	0	0	0	0	0
hsa-miR-4725-5p	1.53085	0	0	0	0	0	0	0	0	0	0	0
hsa-miR-499b-5p	1.53085	0	0	0	0	0	0	0	0	0	0	0
hsa-miR-4758-5p	1.53085	0	0	0	0	0	0	0	0	0	0	0
hsa-miR-4769-5p	1.53085	0	0	0	0	0	0	0	0	0	0	0
hsa-miR-4787-5p	1.53085	0	0	0	0	0	0	0	0	0	0	0
hsa-miR-4792	1.53085	0	0	0	0	0	0	0	0	0	0	0
hsa-miR-4798-3p	1.53085	0	0	0	0	0	0	0	0	0	0	0
hsa-miR-5007-3p	1.53085	0	0	0	0	0	0	0	0	0	0	0
hsa-miR-5189-5p	1.53085	0	0	0	0	0	0	0	0	0	0	0
hsa-miR-5690	1.53085	0	0	0	0	0	0	0	0	0	0	0
hsa-miR-6074	1.53085	0	0	0	0	0	0	0	0	0	0	0
hsa-miR-6082	1.53085	0	0	0	0	0	0	0	0	0	0	0
hsa-miR-6089	1.53085	0	0	0	0	0	0	0	0	0	0	0
hsa-miR-6740-3p	1.53085	0	0	0	0	0	0	0	0	0	0	0
hsa-miR-6749-5p	1.53085	0	0	0	0	0	0	0	0	0	0	0
hsa-miR-6755-3p	1.53085	0	0	0	0	0	0	0	0	0	0	0
hsa-miR-6767-5p	1.53085	0	0	0	0	0	0	0	0	0	0	0
hsa-miR-6769a-5p	1.53085	0	0	0	0	0	0	0	0	0	0	0
hsa-miR-6769a-3p	1.53085	0	0	0	0	0	0	0	0	0	0	0
hsa-miR-6810-3p	1.53085	0	0	0	0	0	0	0	0	0	0	0
hsa-miR-6811-5p	1.53085	0	0	0	0	0	0	0	0	0	0	0
hsa-miR-6812-3p	1.53085	0	0	0	0	0	0	0	0	0	0	0
hsa-miR-6836-3p	1.53085	0	0	0	0	0	0	0	0	0	0	0
hsa-miR-6877-3p	1.53085	0	0	0	0	0	0	0	0	0	0	0
hsa-miR-6887-5p	1.53085	0	0	0	0	0	0	0	0	0	0	0
hsa-miR-6893-3p	1.53085	0	0	0	0	0	0	0	0	0	0	0
hsa-miR-7114-3p	1.53085	0	0	0	0	0	0	0	0	0	0	0
hsa-miR-7855-5p	1.53085	0	0	0	0	0	0	0	0	0	0	0
hsa-miR-8059	1.53085	0	0	0	0	0	0	0	0	0	0	0
hsa-miR-8075	1.53085	0	0	0	0	0	0	0	0	0	0	0
hsa-miR-8086	1.53085	0	0	0	0	0	0	0	0	0	0	0
hsa-miR-96-3p	0	0	0	0	0	0	1.49441	0	0	0	0	0
hsa-miR-1-5p	0	0	0	0	0	0	1.49441	0	0	0	0	0
hsa-miR-133b	0	0	0	0	0	0	1.49441	0	0	0	0	0
hsa-miR-518f-3p	0	0	0	0	0	0	1.49441	0	0	0	0	0
hsa-miR-518d-3p	0	0	0	0	0	0	1.49441	0	0	0	0	0
hsa-miR-506-3p	0	0	0	0	0	0	1.49441	0	0	0	0	0
hsa-miR-564	0	0	0	0	0	0	1.49441	0	0	0	0	0
hsa-miR-584-3p	0	0	0	0	0	0	1.49441	0	0	0	0	0
hsa-miR-596	0	0	0	0	0	0	1.49441	0	0	0	0	0
hsa-miR-1296-3p	0	0	0	0	0	0	1.49441	0	0	0	0	0
hsa-miR-761	0	0	0	0	0	0	1.49441	0	0	0	0	0
hsa-miR-770-5p	0	0	0	0	0	0	1.49441	0	0	0	0	0
hsa-miR-301b-5p	0	0	0	0	0	0	1.49441	0	0	0	0	0
hsa-miR-937-5p	0	0	0	0	0	0	1.49441	0	0	0	0	0
hsa-miR-1207-5p	0	0	0	0	0	0	1.49441	0	0	0	0	0
hsa-miR-548h-3p	0	0	0	0	0	0	1.49441	0	0	0	0	0
hsa-miR-302f	0	0	0	0	0	0	1.49441	0	0	0	0	0
hsa-miR-1911-5p	0	0	0	0	0	0	1.49441	0	0	0	0	0
hsa-miR-2052	0	0	0	0	0	0	1.49441	0	0	0	0	0
hsa-miR-3140-5p	0	0	0	0	0	0	1.49441	0	0	0	0	0
hsa-miR-3144-3p	0	0	0	0	0	0	1.49441	0	0	0	0	0
hsa-miR-548v	0	0	0	0	0	0	1.49441	0	0	0	0	0
hsa-miR-3162-3p	0	0	0	0	0	0	1.49441	0	0	0	0	0
hsa-miR-4314	0	0	0	0	0	0	1.49441	0	0	0	0	0
hsa-miR-4289	0	0	0	0	0	0	1.49441	0	0	0	0	0
hsa-miR-4329	0	0	0	0	0	0	1.49441	0	0	0	0	0
hsa-miR-3616-5p	0	0	0	0	0	0	1.49441	0	0	0	0	0
hsa-miR-3664-5p	0	0	0	0	0	0	1.49441	0	0	0	0	0
hsa-miR-3683	0	0	0	0	0	0	1.49441	0	0	0	0	0
hsa-miR-3150b-5p	0	0	0	0	0	0	1.49441	0	0	0	0	0
hsa-miR-3927-5p	0	0	0	0	0	0	1.49441	0	0	0	0	0
hsa-miR-4428	0	0	0	0	0	0	1.49441	0	0	0	0	0
hsa-miR-4513	0	0	0	0	0	0	1.49441	0	0	0	0	0
hsa-miR-4637	0	0	0	0	0	0	1.49441	0	0	0	0	0
hsa-miR-4646-3p	0	0	0	0	0	0	1.49441	0	0	0	0	0
hsa-miR-4664-5p	0	0	0	0	0	0	1.49441	0	0	0	0	0
hsa-miR-4671-3p	0	0	0	0	0	0	1.49441	0	0	0	0	0
hsa-miR-4673	0	0	0	0	0	0	1.49441	0	0	0	0	0
hsa-miR-4685-5p	0	0	0	0	0	0	1.49441	0	0	0	0	0
hsa-miR-4728-5p	0	0	0	0	0	0	1.49441	0	0	0	0	0
hsa-miR-371b-5p	0	0	0	0	0	0	1.49441	0	0	0	0	0
hsa-miR-371b-3p	0	0	0	0	0	0	1.49441	0	0	0	0	0
hsa-miR-4766-5p	0	0	0	0	0	0	1.49441	0	0	0	0	0
hsa-miR-4769-3p	0	0	0	0	0	0	1.49441	0	0	0	0	0
hsa-miR-5000-5p	0	0	0	0	0	0	1.49441	0	0	0	0	0
hsa-miR-5003-5p	0	0	0	0	0	0	1.49441	0	0	0	0	0
hsa-miR-5195-5p	0	0	0	0	0	0	1.49441	0	0	0	0	0
hsa-miR-5587-5p	0	0	0	0	0	0	1.49441	0	0	0	0	0
hsa-miR-4666b	0	0	0	0	0	0	1.49441	0	0	0	0	0
hsa-miR-6073	0	0	0	0	0	0	1.49441	0	0	0	0	0
hsa-miR-6781-5p	0	0	0	0	0	0	1.49441	0	0	0	0	0
hsa-miR-6798-5p	0	0	0	0	0	0	1.49441	0	0	0	0	0
hsa-miR-6807-5p	0	0	0	0	0	0	1.49441	0	0	0	0	0
hsa-miR-6813-3p	0	0	0	0	0	0	1.49441	0	0	0	0	0
hsa-miR-6826-3p	0	0	0	0	0	0	1.49441	0	0	0	0	0
hsa-miR-6835-5p	0	0	0	0	0	0	1.49441	0	0	0	0	0
hsa-miR-6849-5p	0	0	0	0	0	0	1.49441	0	0	0	0	0
hsa-miR-6857-3p	0	0	0	0	0	0	1.49441	0	0	0	0	0
hsa-miR-6881-3p	0	0	0	0	0	0	1.49441	0	0	0	0	0
hsa-miR-8060	0	0	0	0	0	0	1.49441	0	0	0	0	0

## Sheet: ST5. Targets of abundant miRNA
Supplementary table 5. Gene targets of 10 highest ranked SF EV miRNA that are supported by strong eperimental evidence (identified using miRTarBase)
miRNA	Target Gene	Entrez ID	Experimental evidence	Support Type	miRTarBase ID	Reference (PMID)
hsa-let-7a-3p	APOBEC3A	200315	Luciferase reporter assay	Functional MTI	MIRT731448	26991540
hsa-let-7a-3p	CCND2	894	qRT-PCR//Western blot	Functional MTI	MIRT733100	26393798
hsa-let-7a-3p	E2F2	1870	Western blot	Functional MTI	MIRT734933	25647078
hsa-let-7a-3p	CCND1	595	Luciferase reporter assay	Functional MTI	MIRT734951	25702703
hsa-let-7a-5p	CDK6	1021	Luciferase reporter assay//Western blot//	Functional MTI	MIRT000415	24383407
hsa-let-7a-5p	MYC	4609	Western blot	Functional MTI	MIRT000417	20033209
hsa-let-7a-5p	MYC	4609	qRT-PCR//Western blot	Functional MTI	MIRT000417	16651716
hsa-let-7a-5p	NKIRAS2	28511	ELISA//qRT-PCR//Luciferase reporter assay//Western blot	Functional MTI	MIRT000463	20351193
hsa-let-7a-5p	ITGB3	3690	qRT-PCR//Luciferase reporter assay//Western blot	Functional MTI	MIRT000708	18679415
hsa-let-7a-5p	NF2	4771	Luciferase reporter assay//Microarray//qRT-PCR//Western blot//Reporter assay;Other	Functional MTI	MIRT001853	17220301
hsa-let-7a-5p	NRAS	4893	Western blot	Functional MTI	MIRT001854	19110058
hsa-let-7a-5p	NRAS	4893	Luciferase reporter assay//Microarray	Functional MTI	MIRT001854	15766527
hsa-let-7a-5p	KRAS	3845	Luciferase reporter assay//Microarray	Functional MTI	MIRT001855	15766527
hsa-let-7a-5p	KRAS	3845	Western blot	Functional MTI	MIRT001855	20033209
hsa-let-7a-5p	KRAS	3845	qRT-PCR//Western blot	Functional MTI	MIRT001855	16651716
hsa-let-7a-5p	KRAS	3845	Immunohistochemistry//Luciferase reporter assay//qRT-PCR//Western blot	Functional MTI	MIRT001855	25955298
hsa-let-7a-5p	PRDM1	639	Luciferase reporter assay	Functional MTI	MIRT001936	18583325
hsa-let-7a-5p	PRDM1	639	Immunohistochemistry//Luciferase reporter assay//qRT-PCR//Western blot	Functional MTI	MIRT001936	20651244
hsa-let-7a-5p	TRIM71	131405	Luciferase reporter assay//Reporter assay	Functional MTI	MIRT002077	17890240
hsa-let-7a-5p	TRIM71	131405	Luciferase reporter assay	Functional MTI	MIRT002077	18829576
hsa-let-7a-5p	FOXA1	3169	Luciferase reporter assay	Non-Functional MTI	MIRT002078	17890240
hsa-let-7a-5p	NR1I2	8856	Luciferase reporter assay	Non-Functional MTI	MIRT002079	17890240
hsa-let-7a-5p	VDR	7421	Luciferase reporter assay	Non-Functional MTI	MIRT002080	17890240
hsa-let-7a-5p	RAVER2	55225	Immunoprecipitaion//Luciferase reporter assay//Western blot	Functional MTI	MIRT002305	17637574
hsa-let-7a-5p	HMGA2	8091	qRT-PCR//Western blot//Luciferase reporter assay	Functional MTI	MIRT002323	17600087
hsa-let-7a-5p	HMGA2	8091	Luciferase reporter assay	Functional MTI	MIRT002323	18083101
hsa-let-7a-5p	HMGA2	8091	Luciferase reporter assay	Functional MTI	MIRT002323	17322030
hsa-let-7a-5p	HMGA2	8091	Luciferase reporter assay	Functional MTI	MIRT002323	18413822
hsa-let-7a-5p	HMGA2	8091	Luciferase reporter assay//Western blot//qRT-PCR	Functional MTI	MIRT002323	19179606
hsa-let-7a-5p	HMGA2	8091	Luciferase reporter assay//qRT-PCR//Western blot	Functional MTI	MIRT002323	22139073
hsa-let-7a-5p	HMGA2	8091	Immunofluorescence//Immunohistochemistry//Luciferase reporter assay//qRT-PCR//Western blot	Functional MTI	MIRT002323	24617339
hsa-let-7a-5p	HMGA2	8091	Luciferase reporter assay//qRT-PCR//Western blot	Functional MTI	MIRT002323	25884389
hsa-let-7a-5p	HMGA1	3159	Luciferase reporter assay//qRT-PCR	Functional MTI	MIRT003152	19179606
hsa-let-7a-5p	HMGA1	3159	Luciferase reporter assay//qRT-PCR//Western blot	Functional MTI	MIRT003152	22139073
hsa-let-7a-5p	HMGA1	3159	qRT-PCR//Western blot	Functional MTI	MIRT003152	25846193
hsa-let-7a-5p	AGO4	192670	Luciferase reporter assay	Functional MTI	MIRT003522	20144220
hsa-let-7a-5p	APP	351	Luciferase reporter assay	Non-Functional MTI	MIRT003902	19110058
hsa-let-7a-5p	E2F1	1869	Western blot	Non-Functional MTI	MIRT003904	19110058
hsa-let-7a-5p	UHRF2	115426	qRT-PCR//Western blot//Luciferase reporter assay	Functional MTI	MIRT004321	19818775
hsa-let-7a-5p	DICER1	23405	Luciferase reporter assay//Western blot//Northern blot	Functional MTI	MIRT004346	18700235
hsa-let-7a-5p	HRAS	3265	Luciferase reporter assay	Functional MTI	MIRT004471	18083101
hsa-let-7a-5p	HRAS	3265	Immunoblot//qRT-PCR//Western blot	Functional MTI	MIRT004471	21252116
hsa-let-7a-5p	HRAS	3265	Luciferase reporter assay	Functional MTI	MIRT004471	24092860
hsa-let-7a-5p	IGF2	3481	Luciferase reporter assay	Functional MTI	MIRT004520	17974952
hsa-let-7a-5p	LIN28A	79727	B-globin reporter assay//Luciferase reporter assay//Microarray	Functional MTI	MIRT004801	16495412
hsa-let-7a-5p	CASP3	836	Luciferase reporter assay//Western blot	Functional MTI	MIRT005292	18758960
hsa-let-7a-5p	CASP8	841	Western blot	Non-Functional MTI	MIRT005293	18758960
hsa-let-7a-5p	CASP9	842	Western blot	Non-Functional MTI	MIRT005294	18758960
hsa-let-7a-5p	IL6	3569	Luciferase reporter assay//qRT-PCR//Western blot	Functional MTI	MIRT005420	19878981
hsa-let-7a-5p	E2F2	1870	Luciferase reporter assay//qRT-PCR//Western blot	Functional MTI	MIRT005477	20418948
hsa-let-7a-5p	CCND2	894	Luciferase reporter assay//qRT-PCR//Western blot	Functional MTI	MIRT005478	20418948
hsa-let-7a-5p	CCND2	894	qRT-PCR//Western blot	Functional MTI	MIRT005478	26393798
hsa-let-7a-5p	IGF2BP1	10642	Immunoblot//qRT-PCR//Western blot	Functional MTI	MIRT006055	21252116
hsa-let-7a-5p	CDC34	997	Immunoblot//qRT-PCR//Western blot	Functional MTI	MIRT006056	21252116
hsa-let-7a-5p	EWSR1	2130	Luciferase reporter assay//Microarray//qRT-PCR//Western blot	Functional MTI	MIRT006152	21853155
hsa-let-7a-5p	MPL	4352	Luciferase reporter assay	Non-Functional MTI	MIRT006405	20445018
hsa-let-7a-5p	CCR7	1236	Luciferase reporter assay//Northern blot//qRT-PCR//Western blot	Functional MTI	MIRT006813	22251626
hsa-let-7a-5p	TMED7	51014	Western blot	Non-Functional MTI	MIRT032505	19818775
hsa-let-7a-5p	CDKN1A	1026	Western blot	Functional MTI	MIRT032506	19818775
hsa-let-7a-5p	HAS2	3037	Luciferase reporter assay	Functional MTI	MIRT035534	22871741
hsa-let-7a-5p	EGFR	1956	Luciferase reporter assay	Functional MTI	MIRT035541	23032975
hsa-let-7a-5p	RRM2	6241	qRT-PCR//Luciferase reporter assay//Western blot	Functional MTI	MIRT052385	23335963
hsa-let-7a-5p	AGO1	26523	Immunohistochemistry//Immunoprecipitaion//Luciferase reporter assay//Northern blot//qRT-PCR//Western blot	Functional MTI	MIRT052451	23426184
hsa-let-7a-5p	EZH2	2146	Luciferase reporter assay//qRT-PCR//Western blot	Functional MTI	MIRT052566	22972404
hsa-let-7a-5p	UHRF1	29128	Luciferase reporter assay//qRT-PCR//Western blot	Functional MTI	MIRT052615	26049093
hsa-let-7a-5p	PAK1	5058	Immunofluorescence//qRT-PCR//Western blot//Luciferase reporter assay	Functional MTI	MIRT053026	23339187
hsa-let-7a-5p	AURKB	9212	Luciferase reporter assay//Western blot	Functional MTI	MIRT053129	23769985
hsa-let-7a-5p	RAB40C	57799	Immunohistochemistry//Luciferase reporter assay//qRT-PCR//Western blot	Functional MTI	MIRT053472	21349817
hsa-let-7a-5p	ARG2	384	Flow//Luciferase reporter assay//qRT-PCR//Western blot	Functional MTI	MIRT279714	26989813
hsa-let-7a-5p	TNFRSF10B	8795	qRT-PCR//Western blot	Functional MTI	MIRT438636	24120475
hsa-let-7a-5p	TGFBR3	7049	qRT-PCR//Western blot	Functional MTI	MIRT546325	27223264
hsa-let-7a-5p	LIN28B	389421	Western blot	Functional MTI	MIRT732572	26997273
hsa-let-7a-5p	PARP1	142	Luciferase reporter assay//qRT-PCR//Western blot	Functional MTI	MIRT732634	28031413
hsa-let-7a-5p	PKM	5315	qRT-PCR//Western blot	Functional MTI	MIRT732965	26745603
hsa-let-7a-5p	PKM	5315	Immunohistochemistry//Luciferase reporter assay//qRT-PCR//Western blot	Functional MTI	MIRT732965	28415668
hsa-let-7a-5p	WNT1	7471	Immunofluorescence//Luciferase reporter assay//Western blot	Functional MTI	MIRT734033	27821157
hsa-let-7a-5p	STAT3	6774	qRT-PCR//Western blot	Functional MTI	MIRT734721	27932893
hsa-let-7a-5p	MAP4K4	9448	Luciferase reporter assay//qRT-PCR//Western blot	Functional MTI	MIRT735203	26197270
hsa-let-7a-5p	TNFAIP3	7128	Luciferase reporter assay//Western blot	Functional MTI	MIRT735327	26110642
hsa-let-7b-3p	CASP3	836	Immunohistochemistry//Luciferase reporter assay//qRT-PCR//Western blot	Functional MTI	MIRT356254	26296645
hsa-let-7b-5p	CDC34	997	Luciferase reporter assay//Western blot	Functional MTI	MIRT001229	19126550
hsa-let-7b-5p	CDC34	997	Immunoblot//qRT-PCR//Western blot	Functional MTI	MIRT001229	21252116
hsa-let-7b-5p	RDH10	157506	pSILAC//Luciferase reporter assay//Proteomics;Other	Functional MTI	MIRT001600	18668040
hsa-let-7b-5p	IGF2BP1	10642	Immunoblot//qRT-PCR//Western blot	Functional MTI	MIRT001621	21252116
hsa-let-7b-5p	IGF2BP1	10642	Immunofluorescence//Luciferase reporter assay//qRT-PCR//Western blot	Functional MTI	MIRT001621	23824794
hsa-let-7b-5p	HMGA1	3159	Luciferase reporter assay//Microarray//qRT-PCR//Western blot	Functional MTI	MIRT001625	23798998
hsa-let-7b-5p	ANAPC1	64682	Microarray//qRT-PCR//Western blot	Functional MTI	MIRT001653	26540468
hsa-let-7b-5p	MTPN	136319	Reporter assay	Functional MTI	MIRT001850	15806104
hsa-let-7b-5p	RPIA	22934	Luciferase reporter assay//Reporter assay;Other	Non-Functional MTI	MIRT001851	15131085
hsa-let-7b-5p	ACTG1	71	Luciferase reporter assay//Reporter assay;Other	Non-Functional MTI	MIRT001852	15131085
hsa-let-7b-5p	HMGA2	8091	Luciferase reporter assay//qRT-PCR	Functional MTI	MIRT002082	17437991
hsa-let-7b-5p	HMGA2	8091	Immunohistochemistry//Luciferase reporter assay//QRTPCR//Western blot	Functional MTI	MIRT002082	23482325
hsa-let-7b-5p	HMGA2	8091	Luciferase reporter assay	Functional MTI	MIRT002082	23318420
hsa-let-7b-5p	CDC25A	993	Luciferase reporter assay//Microarray//Western blot	Functional MTI	MIRT002296	17699775
hsa-let-7b-5p	CDK6	1021	Luciferase reporter assay//Microarray//Western blot	Functional MTI	MIRT002297	17699775
hsa-let-7b-5p	CCND1	595	Immunoblot//Immunofluorescence//Luciferase reporter assay//qRT-PCR//Reporter assay;Other	Functional MTI	MIRT002484	18379589
hsa-let-7b-5p	CCND1	595	immunoblot//Luciferase reporter assay//Northern blot//Western blot	Functional MTI	MIRT002484	20133835
hsa-let-7b-5p	CCND1	595	Immunoblot//Microarray//qRT-PCR//Western blot//Annexin V-FITC	Functional MTI	MIRT002484	23806108
hsa-let-7b-5p	LIN28B	389421	Luciferase reporter assay	Functional MTI	MIRT003834	16971064
hsa-let-7b-5p	CCND2	894	Luciferase reporter assay	Functional MTI	MIRT003835	17699775
hsa-let-7b-5p	CCND2	894	Immunohistochemistry//Luciferase reporter assay//QRTPCR//Western blot	Functional MTI	MIRT003835	23482325
hsa-let-7b-5p	NRAS	4893	Luciferase reporter assay	Functional MTI	MIRT003836	17699775
hsa-let-7b-5p	CCNA2	890	Immunoblot//Immunofluorescence//Luciferase reporter assay//qRT-PCR	Functional MTI	MIRT003999	18379589
hsa-let-7b-5p	LIN28A	79727	Luciferase reporter assay//Reporter assay	Functional MTI	MIRT004011	15131085
hsa-let-7b-5p	IFNB1	3456	ELISA//Luciferase reporter assay//qRT-PCR	Functional MTI	MIRT004614	20130213
hsa-let-7b-5p	NR2E1	7101	immunoblot//Luciferase reporter assay//Northern blot//Western blot	Functional MTI	MIRT004618	20133835
hsa-let-7b-5p	PDGFRA	5156	Luciferase reporter assay//Microarray//qRT-PCR	Non-Functional MTI	MIRT004955	22995917
hsa-let-7b-5p	IGF2BP2	10644	Immunohistochemistry//Luciferase reporter assay//QRTPCR//Western blot	Functional MTI	MIRT005241	23482325
hsa-let-7b-5p	PRDM1	639	Immunohistochemistry//Luciferase reporter assay//qRT-PCR//Western blot	Functional MTI	MIRT005513	20651244
hsa-let-7b-5p	HRAS	3265	Immunoblot//qRT-PCR//Western blot	Functional MTI	MIRT006057	21252116
hsa-let-7b-5p	CYP2J2	1573	Luciferase reporter assay//qRT-PCR//Western blot	Functional MTI	MIRT006875	22761738
hsa-let-7b-5p	CCNA1	8900	Reporter assay	Non-Functional MTI	MIRT032444	18379589
hsa-let-7b-5p	AGO1	26523	Immunohistochemistry//Immunoprecipitaion//Luciferase reporter assay//Northern blot//qRT-PCR//Western blot	Functional MTI	MIRT052100	23426184
hsa-let-7b-5p	IRS2	8660	Flow//Luciferase reporter assay//qRT-PCR//Western blot	Functional MTI	MIRT052219	24810113
hsa-let-7b-5p	IGF1R	3480	Immunohistochemistry//Luciferase reporter assay//QRTPCR//Western blot	Functional MTI	MIRT054075	23482325
hsa-let-7b-5p	COL3A1	1281	Luciferase reporter assay//Microarray//qRT-PCR	Functional MTI	MIRT054120	22995917
hsa-let-7b-5p	CPEB1	64506	Luciferase reporter assay//Microarray//qRT-PCR	Functional MTI	MIRT054121	22995917
hsa-let-7b-5p	CPEB3	22849	Luciferase reporter assay//Microarray//qRT-PCR	Functional MTI	MIRT054122	22995917
hsa-let-7b-5p	ACVR1	90	Luciferase reporter assay//Microarray//qRT-PCR	Non-Functional MTI	MIRT054123	22995917
hsa-let-7b-5p	LRIG1	26018	Luciferase reporter assay//Microarray//qRT-PCR	Non-Functional MTI	MIRT054124	22995917
hsa-let-7b-5p	CPEB4	80315	Luciferase reporter assay//Microarray//qRT-PCR	Non-Functional MTI	MIRT054125	22995917
hsa-let-7b-5p	TGFBR1	7046	GFP reporter assay//Western blot//ELISA	Functional MTI	MIRT054832	24978044
hsa-let-7b-5p	CTHRC1	115908	Luciferase reporter assay//qRT-PCR//Western blot	Functional MTI	MIRT437975	25510669
hsa-let-7b-5p	AKT2	208	Luciferase reporter assay//qRT-PCR//Western blot	Functional MTI	MIRT437977	25288334
hsa-let-7b-5p	TLR4	7099	Luciferase reporter assay	Functional MTI	MIRT438116	23437218
hsa-let-7b-5p	TNFRSF10B	8795	qRT-PCR//Western blot	Functional MTI	MIRT438635	24120475
hsa-let-7b-5p	LGR4	55366	Flow//Luciferase reporter assay//qRT-PCR//Western blot	Functional MTI	MIRT732542	27179410
hsa-let-7b-5p	EZH2	2146	qRT-PCR//Western blot	Functional MTI	MIRT733316	25611389
hsa-let-7b-5p	E2F2	1870	Immunofluorescence//Luciferase reporter assay//qRT-PCR//Western blot	Functional MTI	MIRT735481	27520092
hsa-miR-100-3p	CXCL8	3576	Luciferase reporter assay	Functional MTI	MIRT733376	27542871
hsa-miR-100-5p	PLK1	5347	Luciferase reporter assay//qRT-PCR	Functional MTI	MIRT000382	19739117
hsa-miR-100-5p	PLK1	5347	Luciferase reporter assay//qRT-PCR//Western blot	Functional MTI	MIRT000382	22120675
hsa-miR-100-5p	PLK1	5347	Immunoblot//Immunohistochemistry//qRT-PCR//Western blot	Non-Functional MTI	MIRT000382	21636267
hsa-miR-100-5p	PLK1	5347	Luciferase reporter assay//qRT-PCR//Western blot	Functional MTI	MIRT000382	23151088
hsa-miR-100-5p	PLK1	5347	Luciferase reporter assay//Western blot	Functional MTI	MIRT000382	23842624
hsa-miR-100-5p	PLK1	5347	Western blot	Functional MTI	MIRT000382	22249248
hsa-miR-100-5p	FGFR3	2261	Luciferase reporter assay//qRT-PCR//Western blot	Functional MTI	MIRT003419	19843843
hsa-miR-100-5p	FGFR3	2261	Microarray//qRT-PCR//Western blot	Functional MTI	MIRT003419	19396866
hsa-miR-100-5p	FGFR3	2261	qRT-PCR//Western blot	Functional MTI	MIRT003419	23778488
hsa-miR-100-5p	FGFR3	2261	Luciferase assay//QRTPCR//Western blotting	Functional MTI	MIRT003419	23778527
hsa-miR-100-5p	FGFR3	2261	Luciferase reporter assay	Functional MTI	MIRT003419	26604796
hsa-miR-100-5p	MMP13	4322	Microarray//qRT-PCR//Western blot	Functional MTI	MIRT003420	19396866
hsa-miR-100-5p	ATM	472	Luciferase reporter assay//qRT-PCR//Western blot	Functional MTI	MIRT005913	20869334
hsa-miR-100-5p	IGF1R	3480	Luciferase reporter assay	Functional MTI	MIRT006429	21654750
hsa-miR-100-5p	IGF1R	3480	ELISA//GFP reporter assay//Immunoblot//Immunoprecipitaion//Luciferase reporter assay//qRT-PCR//Western blot	Functional MTI	MIRT006429	21643012
hsa-miR-100-5p	IGF1R	3480	FACS//Luciferase reporter assay//qRT-PCR//Western blot	Functional MTI	MIRT006429	24030073
hsa-miR-100-5p	BMPR2	659	Luciferase reporter assay//qRT-PCR//Western blot	Functional MTI	MIRT006723	22684006
hsa-miR-100-5p	CTDSPL	10217	Luciferase reporter assay//Northern blot//qRT-PCR//Western blot	Functional MTI	MIRT006765	21643017
hsa-miR-100-5p	FLT1	2321	Luciferase reporter assay	Functional MTI	MIRT006850	22955733
hsa-miR-100-5p	MTOR	2475	Luciferase reporter assay//qRT-PCR//Western blot	Functional MTI	MIRT007365	23292834
hsa-miR-100-5p	MTOR	2475	qRT-PCR//Western blot	Functional MTI	MIRT007365	23778488
hsa-miR-100-5p	MTOR	2475	Luciferase reporter assay	Functional MTI	MIRT007365	23270926
hsa-miR-100-5p	MTOR	2475	FACS//Luciferase reporter assay//qRT-PCR//Western blot	Functional MTI	MIRT007365	24030073
hsa-miR-100-5p	MTOR	2475	Western blot	Functional MTI	MIRT007365	26744318
hsa-miR-100-5p	IGF2	3481	Northern blot//qRT-PCR//Western blot//Luciferase reporter assay	Functional MTI	MIRT052999	22926517
hsa-miR-100-5p	AKT1	207	Luciferase reporter assay//Microarray//qRT-PCR//Western blot	Functional MTI	MIRT053334	23724047
hsa-miR-100-5p	SMARCA5	8467	Western blot	Functional MTI	MIRT054068	22525276
hsa-miR-100-5p	SMARCA5	8467	qRT-PCR//Western blot	Functional MTI	MIRT054068	23778488
hsa-miR-100-5p	HS3ST2	9956	Luciferase reporter assay//Northern blot//qRT-PCR//Western blot	Functional MTI	MIRT054281	25703026
hsa-miR-100-5p	NCOR2	9612	Immunoblot//Immunohistochemistry//Luciferase reporter assay//qRT-PCR	Functional MTI	MIRT054500	24244722
hsa-miR-100-5p	HOXA1	3198	Flow//Immunohistochemistry//Luciferase reporter assay//qRT-PCR//Western blot	Functional MTI	MIRT054544	24559685
hsa-miR-100-5p	HOXA1	3198	ChIP-seq//Immunohistochemistry//In situ hybridization//Luciferase reporter assay//Microarray//qRT-PCR//Western blot	Functional MTI	MIRT054544	24586203
hsa-miR-100-5p	ZNF215	7762	qRT-PCR//Western blot	Functional MTI	MIRT054587	23778488
hsa-miR-100-5p	THAP2	83591	qRT-PCR//Western blot	Functional MTI	MIRT054588	23778488
hsa-miR-100-5p	FKBP5	2289	FACS//Luciferase reporter assay//qRT-PCR//Western blot	Functional MTI	MIRT437605	24030073
hsa-miR-100-5p	CYR61	3491	ELISA//Luciferase reporter assay//qRT-PCR//Western blot	Functional MTI	MIRT438171	24317814
hsa-miR-100-5p	RAP1B	5908	Luciferase reporter assay//qRT-PCR//Western blot	Functional MTI	MIRT438723	24626817
hsa-miR-100-5p	ZBTB7A	51341	5RACE//Immunohistochemistry//Luciferase reporter assay//qRT-PCR//Western blot	Functional MTI	MIRT731865	26404754
hsa-miR-100-5p	RNF144B	255488	Immunohistochemistry//Luciferase reporter assay//qRT-PCR//Western blot	Functional MTI	MIRT733301	27524417
hsa-miR-100-5p	ACKR3	57007	Luciferase reporter assay//qRT-PCR//Western blot	Functional MTI	MIRT734541	27035873
hsa-miR-100-5p	ZNRF2	223082	Luciferase reporter assay	Functional MTI	MIRT734861	28416774
hsa-miR-10b-5p	HOXD10	3236	Luciferase reporter assay//Western blot//Reporter assay	Functional MTI	MIRT002021	17898713
hsa-miR-10b-5p	HOXD10	3236	Luciferase reporter assay//Western blot	Functional MTI	MIRT002021	21419107
hsa-miR-10b-5p	HOXD10	3236	Luciferase reporter assay	Functional MTI	MIRT002021	23034333
hsa-miR-10b-5p	HOXD10	3236	Reporter assay	Functional MTI	MIRT002021	21642433
hsa-miR-10b-5p	HOXD10	3236	Western blot	Functional MTI	MIRT002021	22766763
hsa-miR-10b-5p	HOXD10	3236	Immunohistochemistry//In situ hybridization//Luciferase reporter assay//qRT-PCR//Western blot	Functional MTI	MIRT002021	22293682
hsa-miR-10b-5p	HOXD10	3236	Luciferase reporter assay//qRT-PCR//Western blot	Functional MTI	MIRT002021	24573354
hsa-miR-10b-5p	HOXD10	3236	Luciferase reporter assay//Immunocytochemistry//Western blot	Functional MTI	MIRT002021	24376640
hsa-miR-10b-5p	HOXD10	3236	Immunohistochemistry//qRT-PCR//Western blot	Functional MTI	MIRT002021	26311318
hsa-miR-10b-5p	KLF4	9314	Luciferase reporter assay//Western blot	Functional MTI	MIRT003216	20075075
hsa-miR-10b-5p	KLF4	9314	Flow//qRT-PCR//Western blot	Functional MTI	MIRT003216	24216130
hsa-miR-10b-5p	KLF4	9314	Luciferase reporter assay//qRT-PCR//Western blot	Functional MTI	MIRT003216	24573354
hsa-miR-10b-5p	KLF4	9314	Luciferase reporter assay//qRT-PCR//Western blot	Functional MTI	MIRT003216	26191201
hsa-miR-10b-5p	KLF4	9314	Luciferase reporter assay	Functional MTI	MIRT003216	27669739
hsa-miR-10b-5p	KLF4	9314	Luciferase reporter assay//Western blot	Functional MTI	MIRT003216	27764757
hsa-miR-10b-5p	PPARA	5465	Luciferase reporter assay//qRT-PCR//Western blot	Functional MTI	MIRT005068	19780876
hsa-miR-10b-5p	NCOR2	9612	qRT-PCR//Western blot	Functional MTI	MIRT005455	21212796
hsa-miR-10b-5p	NF1	4763	GFP reporter assay//Luciferase reporter assay//Microarray//qRT-PCR	Functional MTI	MIRT005504	20550523
hsa-miR-10b-5p	PIEZO1	9780	Luciferase reporter assay	Functional MTI	MIRT006294	22322955
hsa-miR-10b-5p	BCL2L11	10018	Luciferase reporter assay//Western blot	Functional MTI	MIRT006366	21471404
hsa-miR-10b-5p	TFAP2C	7022	Luciferase reporter assay//Western blot	Functional MTI	MIRT006367	21471404
hsa-miR-10b-5p	CDKN2A	1029	Luciferase reporter assay//Western blot	Functional MTI	MIRT006368	21471404
hsa-miR-10b-5p	CDKN1A	1026	Luciferase reporter assay//Western blot	Functional MTI	MIRT006369	21471404
hsa-miR-10b-5p	TRA2B	6434	Luciferase reporter assay	Functional MTI	MIRT006538	21118818
hsa-miR-10b-5p	SRSF1	6426	Luciferase reporter assay	Functional MTI	MIRT006539	21118818
hsa-miR-10b-5p	TP53	7157	Luciferase reporter assay	Functional MTI	MIRT006923	23034333
hsa-miR-10b-5p	NOTCH1	4851	Luciferase reporter assay	Functional MTI	MIRT006924	23034333
hsa-miR-10b-5p	PAX6	5080	Luciferase reporter assay	Functional MTI	MIRT006925	23034333
hsa-miR-10b-5p	MAPRE1	22919	Luciferase reporter assay	Functional MTI	MIRT007026	21562367
hsa-miR-10b-5p	SDC1	6382	Luciferase reporter assay	Functional MTI	MIRT007072	22573479
hsa-miR-10b-5p	SDC1	6382	Luciferase reporter assay	Functional MTI	MIRT007072	23206733
hsa-miR-10b-5p	NR4A3	8013	Reporter assay	Non-Functional MTI	MIRT025586	21642433
hsa-miR-10b-5p	NRP2	8828	Reporter assay	Non-Functional MTI	MIRT025587	21642433
hsa-miR-10b-5p	TPM1	7168	Western blot	Functional MTI	MIRT053002	22766763
hsa-miR-10b-5p	PDCD4	27250	Western blot	Functional MTI	MIRT053003	22766763
hsa-miR-10b-5p	TIAM1	7074	Luciferase reporter assay//qRT-PCR//Western blot	Functional MTI	MIRT053593	24481854
hsa-miR-10b-5p	PTEN	5728	Immunoblot//Luciferase reporter assay//qRT-PCR	Functional MTI	MIRT054912	23384558
hsa-miR-10b-5p	PTEN	5728	Luciferase reporter assay	Functional MTI	MIRT054912	24100613
hsa-miR-10b-5p	PTEN	5728	Luciferase reporter assay	Functional MTI	MIRT054912	27113763
hsa-miR-10b-5p	HTATIP2	10553	Luciferase reporter assay//qRT-PCR//Western blot	Functional MTI	MIRT437374	24096486
hsa-miR-10b-5p	DDX58	23586	Luciferase reporter assay	Functional MTI	MIRT437784	25312779
hsa-miR-10b-5p	HOXB3	3213	Luciferase reporter assay//qRT-PCR//Western blot	Functional MTI	MIRT506958	27447302
hsa-miR-10b-5p	GP1BA	2811	Luciferase reporter assay//qRT-PCR	Functional MTI	MIRT732376	27834869
hsa-miR-10b-5p	MBNL1	4154	Luciferase reporter assay	Functional MTI	MIRT732645	26881967
hsa-miR-10b-5p	SART3	9733	Luciferase reporter assay	Functional MTI	MIRT732646	26881967
hsa-miR-10b-5p	MBNL2	10150	Luciferase reporter assay	Functional MTI	MIRT732647	26881967
hsa-miR-10b-5p	RSRC1	51319	Luciferase reporter assay	Functional MTI	MIRT732648	26881967
hsa-miR-10b-5p	MBNL3	55796	Luciferase reporter assay	Functional MTI	MIRT732649	26881967
hsa-miR-10b-5p	KL	9365	Luciferase reporter assay//Western blot	Functional MTI	MIRT733670	25988292
hsa-miR-10b-5p	CSMD1	64478	Immunocytochemistry//Immunohistochemistry//Luciferase reporter assay//qRT-PCR	Functional MTI	MIRT734672	27756250
hsa-miR-10b-5p	ZEB1	6935	Luciferase reporter assay//Western blot	Functional MTI	MIRT734679	25896413
hsa-miR-10b-5p	PIK3CA	5290	Luciferase reporter assay//Western blot	Functional MTI	MIRT734680	25896413
hsa-miR-10b-5p	CREB1	1385	Luciferase reporter assay	Functional MTI	MIRT735229	26796749
hsa-miR-10b-5p	AKT1	207	qRT-PCR//Western blot	Functional MTI	MIRT735362	27347488
hsa-miR-148a-3p	DNMT1	1786	Luciferase reporter assay	Functional MTI	MIRT000020	20146264
hsa-miR-148a-3p	DNMT1	1786	qRT-PCR//Luciferase reporter assay//Western blot	Functional MTI	MIRT000020	20483747
hsa-miR-148a-3p	DNMT1	1786	Flow//qRT-PCR//Western blot	Functional MTI	MIRT000020	22167392
hsa-miR-148a-3p	DNMT1	1786	qRT-PCR//Western blot	Functional MTI	MIRT000020	24515776
hsa-miR-148a-3p	DNMT1	1786	Luciferase reporter assay	Functional MTI	MIRT000020	24714841
hsa-miR-148a-3p	DNMT1	1786	Luciferase reporter assay	Functional MTI	MIRT000020	26872375
hsa-miR-148a-3p	DNMT1	1786	Luciferase reporter assay//qRT-PCR//Western blot	Functional MTI	MIRT000020	27859417
hsa-miR-148a-3p	HLA-G	3135	Luciferase reporter assay	Functional MTI	MIRT000297	17847008
hsa-miR-148a-3p	TGIF2	60436	Luciferase reporter assay//Western blot	Functional MTI	MIRT000298	18768788
hsa-miR-148a-3p	DNMT3B	1789	GFP reporter assay//Western blot//qRT-PCR	Functional MTI	MIRT000955	18367714
hsa-miR-148a-3p	NR1I2	8856	Luciferase reporter assay//qRT-PCR	Functional MTI	MIRT003998	18268015
hsa-miR-148a-3p	RPS6KA5	9252	qRT-PCR//Luciferase reporter assay//Western blot//Reporter assay	Functional MTI	MIRT004504	20406806
hsa-miR-148a-3p	CCKBR	887	Luciferase reporter assay//Microarray	Functional MTI	MIRT005898	21168126
hsa-miR-148a-3p	CCKBR	887	Luciferase reporter assay//qRT-PCR//Western blot	Functional MTI	MIRT005898	23975374
hsa-miR-148a-3p	CCKBR	887	qRT-PCR//Western blot	Functional MTI	MIRT005898	20422307
hsa-miR-148a-3p	CCKBR	887	Luciferase reporter assay//qRT-PCR//Western blot	Functional MTI	MIRT005898	27518872
hsa-miR-148a-3p	IRS1	3667	Luciferase reporter assay//Western blot	Functional MTI	MIRT006859	22935141
hsa-miR-148a-3p	ACVR1	90	Luciferase reporter assay	Functional MTI	MIRT006946	22408438
hsa-miR-148a-3p	ACVR1	90	Luciferase reporter assay//qRT-PCR	Functional MTI	MIRT006946	25271001
hsa-miR-148a-3p	BCL2	596	Luciferase reporter assay	Functional MTI	MIRT006975	21455217
hsa-miR-148a-3p	TMED7	51014	Luciferase reporter assay	Functional MTI	MIRT007017	21552422
hsa-miR-148a-3p	PBXIP1	57326	Luciferase reporter assay	Functional MTI	MIRT026000	23321675
hsa-miR-148a-3p	CDC25B	994	Reporter assay;Western blot;Other	Functional MTI	MIRT026017	21709669
hsa-miR-148a-3p	MAP3K4	4216	Luciferase reporter assay//qRT-PCR//Western blot	Functional MTI	MIRT048040	26253263
hsa-miR-148a-3p	MMP7	4316	In situ hybridization//Microarray//qRT-PCR//Western blot//Luciferase reporter assay	Functional MTI	MIRT052917	24283384
hsa-miR-148a-3p	WNT10B	7480	Luciferase reporter assay//Microarray//qRT-PCR//Western blot	Functional MTI	MIRT053185	22890324
hsa-miR-148a-3p	CDKN1B	1027	In situ hybridization//Luciferase reporter assay//Northern blot//Western blot	Functional MTI	MIRT053475	21552422
hsa-miR-148a-3p	CDKN1B	1027	Luciferase reporter assay//Western blot	Functional MTI	MIRT053475	27842905
hsa-miR-148a-3p	SERPINE1	5054	Luciferase reporter assay//Microarray//qRT-PCR	Functional MTI	MIRT053477	21703006
hsa-miR-148a-3p	ITGB8	3696	Luciferase reporter assay//Microarray//qRT-PCR	Functional MTI	MIRT053478	21703006
hsa-miR-148a-3p	VAV2	7410	Luciferase reporter assay//Microarray//qRT-PCR	Functional MTI	MIRT053479	21703006
hsa-miR-148a-3p	ITGA5	3678	Luciferase reporter assay//Microarray//qRT-PCR	Functional MTI	MIRT053480	21703006
hsa-miR-148a-3p	ROCK1	6093	Immunohistochemistry//Luciferase reporter assay//qRT-PCR//Western blot	Functional MTI	MIRT053483	21994419
hsa-miR-148a-3p	ROCK1	6093	Luciferase reporter assay	Functional MTI	MIRT053483	23670799
hsa-miR-148a-3p	RUNX3	864	qRT-PCR//Western blot	Functional MTI	MIRT053518	23549984
hsa-miR-148a-3p	SMAD2	4087	Luciferase reporter assay//qRT-PCR//Western blot	Functional MTI	MIRT053560	23873106
hsa-miR-148a-3p	SMAD2	4087	Flow//Immunofluorescence//Luciferase reporter assay//qRT-PCR//Western blot	Functional MTI	MIRT053560	26983401
hsa-miR-148a-3p	SMAD2	4087	Luciferase reporter assay//qRT-PCR//Western blot	Functional MTI	MIRT053560	26106521
hsa-miR-148a-3p	SMAD2	4087	Immunohistochemistry//Luciferase reporter assay//qRT-PCR//Western blot	Functional MTI	MIRT053560	25980823
hsa-miR-148a-3p	MET	4233	Immunoblot//Immunofluorescence//Immunohistochemistry//Luciferase reporter assay//qRT-PCR//Western blot	Functional MTI	MIRT054388	24013226
hsa-miR-148a-3p	BCL2L11	10018	Immunoblot//Luciferase reporter assay//qRT-PCR	Functional MTI	MIRT084562	24425048
hsa-miR-148a-3p	PDIA3	2923	Luciferase reporter assay//qRT-PCR//Western blot	Functional MTI	MIRT281136	26004124
hsa-miR-148a-3p	MAFB	9935	Luciferase reporter assay	Functional MTI	MIRT437409	23225151
hsa-miR-148a-3p	ERRFI1	54206	Immunoblot//Luciferase reporter assay//qRT-PCR	Functional MTI	MIRT438088	24425048
hsa-miR-148a-3p	S1PR1	1901	Immunohistochemistry//Luciferase reporter assay//qRT-PCR//Western blot	Functional MTI	MIRT438751	24798342
hsa-miR-148a-3p	S1PR1	1901	qRT-PCR//Luciferase reporter assay//Western blot	Functional MTI	MIRT438751	25574238
hsa-miR-148a-3p	S1PR1	1901	Luciferase reporter assay//qRT-PCR//Western blot	Functional MTI	MIRT438751	26004261
hsa-miR-148a-3p	USP4	7375	Immunohistochemistry//Luciferase reporter assay//qRT-PCR//Western blot	Functional MTI	MIRT438752	24798342
hsa-miR-148a-3p	MAP3K9	4293	Luciferase reporter assay//qRT-PCR//Western blot	Functional MTI	MIRT473770	26253263
hsa-miR-148a-3p	WNT1	7471	Immunohistochemistry//In situ hybridization//Luciferase reporter assay//qRT-PCR//Western blot	Functional MTI	MIRT732353	28199399
hsa-miR-148a-3p	WNT1	7471	Immunohistochemistry//In situ hybridization//Luciferase reporter assay//qRT-PCR//Western blot	Functional MTI	MIRT732353	26707142
hsa-miR-148a-3p	STAT3	6774	Luciferase reporter assay//qRT-PCR//Western blot	Functional MTI	MIRT732362	28280370
hsa-miR-148a-3p	ALCAM	214	Luciferase reporter assay//qRT-PCR//Western blot	Functional MTI	MIRT732662	28063929
hsa-miR-148a-3p	INO80	54617	Luciferase reporter assay//Western blot	Functional MTI	MIRT732882	27764804
hsa-miR-148a-3p	TGFB2	7042	Flow//Immunofluorescence//Luciferase reporter assay//qRT-PCR//Western blot	Functional MTI	MIRT733135	26983401
hsa-miR-148a-3p	IKBKB	3551	Luciferase reporter assay//Microarray//Next Generation Sequencing (NGS)//qRT-PCR//Western blot	Functional MTI	MIRT733211	25630970
hsa-miR-148a-3p	BAX	581	Luciferase reporter assay//qRT-PCR//Western blot	Functional MTI	MIRT734355	27261578
hsa-miR-148a-3p	QKI	9444	Luciferase reporter assay	Functional MTI	MIRT735024	25971746
hsa-miR-148a-3p	NRP1	8829	Immunohistochemistry//Luciferase reporter assay//qRT-PCR//Western blot	Functional MTI	MIRT735317	26097868
hsa-miR-21-5p	RASGRP1	10125	qRT-PCR//Luciferase reporter assay//Western blot	Functional MTI	MIRT000019	20483747
hsa-miR-21-5p	CDC25A	993	Luciferase reporter assay	Functional MTI	MIRT000157	23496142
hsa-miR-21-5p	CDC25A	993	Luciferase reporter assay//Western blot	Functional MTI	MIRT000157	25378484
hsa-miR-21-5p	BCL2	596	Luciferase reporter assay	Functional MTI	MIRT000159	17072344
hsa-miR-21-5p	BCL2	596	Luciferase reporter assay//Western blot	Functional MTI	MIRT000159	21376256
hsa-miR-21-5p	BCL2	596	qRT-PCR//Western blot	Non-Functional MTI	MIRT000159	22528454
hsa-miR-21-5p	BCL2	596	Luciferase reporter assay	Functional MTI	MIRT000159	22710123
hsa-miR-21-5p	BCL2	596	Western blot	Functional MTI	MIRT000159	21468550
hsa-miR-21-5p	BCL2	596	Western blot;Other	Functional MTI	MIRT000159	20048743
hsa-miR-21-5p	BCL2	596	ChIP-seq//Immunofluorescence//Western blot	Functional MTI	MIRT000159	24606718
hsa-miR-21-5p	BCL2	596	Luciferase reporter assay//Western blot	Functional MTI	MIRT000159	25327529
hsa-miR-21-5p	TM9SF3	56889	Luciferase reporter assay	Functional MTI	MIRT000166	19253296
hsa-miR-21-5p	RTN4	57142	Luciferase reporter assay//Quantitative proteomic approach	Functional MTI	MIRT000167	19253296
hsa-miR-21-5p	RPS7	6201	Microarray//Western blot	Functional MTI	MIRT000168	17968323
hsa-miR-21-5p	PLOD3	8985	Luciferase reporter assay//Quantitative proteomic approach	Functional MTI	MIRT000169	19253296
hsa-miR-21-5p	NCAPG	64151	Luciferase reporter assay//Quantitative proteomic approach	Functional MTI	MIRT000171	19253296
hsa-miR-21-5p	DERL1	79139	Luciferase reporter assay//Quantitative proteomic approach	Functional MTI	MIRT000172	19253296
hsa-miR-21-5p	BASP1	10409	Luciferase reporter assay//Quantitative proteomic approach	Functional MTI	MIRT000173	19253296
hsa-miR-21-5p	JAG1	182	Flow//Immunoblot//Luciferase reporter assay//Microarray//qRT-PCR	Functional MTI	MIRT000176	19398721
hsa-miR-21-5p	JAG1	182	Luciferase reporter assay	Functional MTI	MIRT000176	22618231
hsa-miR-21-5p	REST	5978	Luciferase reporter assay	Functional MTI	MIRT000177	19242418
hsa-miR-21-5p	SPRY2	10253	Luciferase reporter assay	Functional MTI	MIRT000672	18508928
hsa-miR-21-5p	SPRY2	10253	Luciferase reporter assay//qRT-PCR	Functional MTI	MIRT000672	21278789
hsa-miR-21-5p	SPRY2	10253	Luciferase reporter assay	Functional MTI	MIRT000672	23239100
hsa-miR-21-5p	SPRY2	10253	qRT-PCR//Western blot	Functional MTI	MIRT000672	25728247
hsa-miR-21-5p	TIMP3	7078	Luciferase reporter assay//Western blot//qRT-PCR//Reporter assay;Western blot;qRT-PCR;Microarray;Other	Functional MTI	MIRT000954	18591254
hsa-miR-21-5p	TIMP3	7078	qRT-PCR//Luciferase reporter assay//Western blot	Functional MTI	MIRT000954	20346171
hsa-miR-21-5p	TIMP3	7078	Luciferase reporter assay//Western blot	Functional MTI	MIRT000954	21820586
hsa-miR-21-5p	TIMP3	7078	Luciferase reporter assay//Western blot	Functional MTI	MIRT000954	23504349
hsa-miR-21-5p	TIMP3	7078	Immunofluorescence//Immunohistochemistry//In situ hybridization//qRT-PCR//Western blot	Functional MTI	MIRT000954	24574341
hsa-miR-21-5p	SOX5	6660	Western blot//Northern blot//qRT-PCR//Luciferase reporter assay	Functional MTI	MIRT000960	19013014
hsa-miR-21-5p	MTAP	4507	Western blot//Northern blot//qRT-PCR//Luciferase reporter assay	Functional MTI	MIRT000961	19013014
hsa-miR-21-5p	RECK	8434	Luciferase reporter assay//qRT-PCR//Western blot	Functional MTI	MIRT000969	20480266
hsa-miR-21-5p	RECK	8434	qRT-PCR//Luciferase reporter assay//Western blot//Reporter assay;Western blot;Other	Functional MTI	MIRT000969	18794849
hsa-miR-21-5p	RECK	8434	Western blot//qRT-PCR//Luciferase reporter assay//Reporter assay;Western blot;qRT-PCR;Microarray	Functional MTI	MIRT000969	18591254
hsa-miR-21-5p	RECK	8434	Western blot//qRT-PCR//Luciferase reporter assay	Functional MTI	MIRT000969	20154725
hsa-miR-21-5p	RECK	8434	Luciferase reporter assay	Functional MTI	MIRT000969	22630347
hsa-miR-21-5p	RECK	8434	Luciferase reporter assay//Western blot	Functional MTI	MIRT000969	23504349
hsa-miR-21-5p	RECK	8434	qRT-PCR//Western blot	Functional MTI	MIRT000969	24594117
hsa-miR-21-5p	RECK	8434	Immunofluorescence//Immunohistochemistry//qRT-PCR//Western blot	Functional MTI	MIRT000969	23811941
hsa-miR-21-5p	RECK	8434	Luciferase reporter assay//Western blot	Functional MTI	MIRT000969	23708209
hsa-miR-21-5p	RECK	8434	qRT-PCR//Western blot	Functional MTI	MIRT000969	26741162
hsa-miR-21-5p	FMOD	2331	Western blot	Functional MTI	MIRT001188	19906824
hsa-miR-21-5p	TGFBR2	7048	qRT-PCR//Western blot	Functional MTI	MIRT001189	19906824
hsa-miR-21-5p	TGFBR2	7048	qRT-PCR//Luciferase reporter assay//Western blot//Reporter assay	Functional MTI	MIRT001189	19816956
hsa-miR-21-5p	TGFBR2	7048	Luciferase reporter assay//qRT-PCR//Western blot	Functional MTI	MIRT001189	18829576
hsa-miR-21-5p	TGFBR2	7048	Luciferase reporter assay//Western blot	Functional MTI	MIRT001189	22072622
hsa-miR-21-5p	TGFBR2	7048	Immunofluorescence//Luciferase reporter assay//qRT-PCR//Western blot	Functional MTI	MIRT001189	24037531
hsa-miR-21-5p	TGFBR2	7048	Luciferase reporter assay	Functional MTI	MIRT001189	27388239
hsa-miR-21-5p	PTEN	5728	Western blot	Functional MTI	MIRT001190	19672202
hsa-miR-21-5p	PTEN	5728	Luciferase reporter assay	Functional MTI	MIRT001190	19072831
hsa-miR-21-5p	PTEN	5728	qRT-PCR//Western blot	Functional MTI	MIRT001190	19906824
hsa-miR-21-5p	PTEN	5728	Luciferase reporter assay//qRT-PCR//Western blot	Functional MTI	MIRT001190	18850008
hsa-miR-21-5p	PTEN	5728	Western blot	Functional MTI	MIRT001190	20216554
hsa-miR-21-5p	PTEN	5728	qRT-PCR//Luciferase reporter assay//Western blot	Functional MTI	MIRT001190	20223231
hsa-miR-21-5p	PTEN	5728	Luciferase reporter assay//Western blot//Reporter assay;Western blot;Microarray	Functional MTI	MIRT001190	20048743
hsa-miR-21-5p	PTEN	5728	qRT-PCR//Western blot	Functional MTI	MIRT001190	20813833
hsa-miR-21-5p	PTEN	5728	GFP reporter assay//Northern blot//qRT-PCR//Western blot//ASO assay	Functional MTI	MIRT001190	19641183
hsa-miR-21-5p	PTEN	5728	Luciferase reporter assay	Functional MTI	MIRT001190	19253296
hsa-miR-21-5p	PTEN	5728	Immunocytochemistry//Luciferase reporter assay//Northern blot//qRT-PCR//Western blot//Microarray//Reporter assay	Functional MTI	MIRT001190	17681183
hsa-miR-21-5p	PTEN	5728	Northern blot//qRT-PCR//Western blot//Reporter assay	Functional MTI	MIRT001190	16762633
hsa-miR-21-5p	PTEN	5728	Luciferase reporter assay//qRT-PCR	Functional MTI	MIRT001190	20797623
hsa-miR-21-5p	PTEN	5728	Immunohistochemistry//qRT-PCR//Western blot	Functional MTI	MIRT001190	20978511
hsa-miR-21-5p	PTEN	5728	Luciferase reporter assay//Microarray//Northern blot//qRT-PCR//Western blot	Functional MTI	MIRT001190	21187093
hsa-miR-21-5p	PTEN	5728	Luciferase reporter assay//qRT-PCR//Western blot	Functional MTI	MIRT001190	21820606
hsa-miR-21-5p	PTEN	5728	Luciferase reporter assay//Western blot	Functional MTI	MIRT001190	22267008
hsa-miR-21-5p	PTEN	5728	Luciferase reporter assay	Functional MTI	MIRT001190	22956424
hsa-miR-21-5p	PTEN	5728	qRT-PCR//Western blot	Functional MTI	MIRT001190	22761812
hsa-miR-21-5p	PTEN	5728	Immunohistochemistry//Luciferase reporter assay//qRT-PCR//Western blot	Functional MTI	MIRT001190	22770403
hsa-miR-21-5p	PTEN	5728	Luciferase reporter assay//Western blot	Functional MTI	MIRT001190	22879939
hsa-miR-21-5p	PTEN	5728	Luciferase reporter assay	Functional MTI	MIRT001190	23226804
hsa-miR-21-5p	PTEN	5728	Western blot	Functional MTI	MIRT001190	21544242
hsa-miR-21-5p	PTEN	5728	Immunocytochemistry//Luciferase reporter assay//qRT-PCR//Western blot	Functional MTI	MIRT001190	24817011
hsa-miR-21-5p	PTEN	5728	Flow//Luciferase reporter assay//qRT-PCR//Western blot	Functional MTI	MIRT001190	23548551
hsa-miR-21-5p	PTEN	5728	Immunohistochemistry//Luciferase reporter assay//qRT-PCR//Western blot	Functional MTI	MIRT001190	23174819
hsa-miR-21-5p	PTEN	5728	qRT-PCR//Western blot	Functional MTI	MIRT001190	23466500
hsa-miR-21-5p	PTEN	5728	Luciferase reporter assay//qRT-PCR//Western blot	Functional MTI	MIRT001190	24154840
hsa-miR-21-5p	PTEN	5728	qRT-PCR//Western blot	Functional MTI	MIRT001190	24659669
hsa-miR-21-5p	PTEN	5728	qRT-PCR//Western blot	Functional MTI	MIRT001190	22956257
hsa-miR-21-5p	PTEN	5728	Luciferase reporter assay//qRT-PCR//Western blot	Functional MTI	MIRT001190	24603539
hsa-miR-21-5p	PTEN	5728	qRT-PCR//Western blot	Functional MTI	MIRT001190	24468088
hsa-miR-21-5p	PTEN	5728	Luciferase reporter assay//	Functional MTI	MIRT001190	24356956
hsa-miR-21-5p	PTEN	5728	Immunofluorescence//Immunohistochemistry//qRT-PCR//Western blot	Functional MTI	MIRT001190	23811941
hsa-miR-21-5p	PTEN	5728	Luciferase reporter assay	Functional MTI	MIRT001190	24161401
hsa-miR-21-5p	PTEN	5728	Luciferase reporter assay//qRT-PCR//Western blot	Functional MTI	MIRT001190	23981302
hsa-miR-21-5p	PTEN	5728	qRT-PCR//Western blot	Functional MTI	MIRT001190	23643356
hsa-miR-21-5p	PTEN	5728	Luciferase reporter assay	Functional MTI	MIRT001190	23275230
hsa-miR-21-5p	PTEN	5728	qRT-PCR//Western blot	Functional MTI	MIRT001190	23446999
hsa-miR-21-5p	PTEN	5728	Luciferase reporter assay//Western blot	Functional MTI	MIRT001190	23708209
hsa-miR-21-5p	PTEN	5728	qRT-PCR//Luciferase reporter assay//Western blot	Functional MTI	MIRT001190	25361012
hsa-miR-21-5p	PTEN	5728	Luciferase reporter assay	Functional MTI	MIRT001190	26864640
hsa-miR-21-5p	PTEN	5728	Flow//qRT-PCR//Western blot	Functional MTI	MIRT001190	26284486
hsa-miR-21-5p	PTEN	5728	FACS//Luciferase reporter assay//qRT-PCR//Western blot	Functional MTI	MIRT001190	26387848
hsa-miR-21-5p	PTEN	5728	Luciferase reporter assay//qRT-PCR//Western blot	Functional MTI	MIRT001190	27725205
hsa-miR-21-5p	PTEN	5728	Luciferase reporter assay	Functional MTI	MIRT001190	26568302
hsa-miR-21-5p	PTEN	5728	qRT-PCR//Western blot	Functional MTI	MIRT001190	26559642
hsa-miR-21-5p	PTEN	5728	Western blot	Functional MTI	MIRT001190	28069514
hsa-miR-21-5p	PTEN	5728	Flow//Luciferase reporter assay//qRT-PCR//Western blot	Functional MTI	MIRT001190	26975392
hsa-miR-21-5p	PTEN	5728	qRT-PCR//Western blot	Functional MTI	MIRT001190	27350731
hsa-miR-21-5p	PTEN	5728	Immunohistochemistry//Luciferase reporter assay//qRT-PCR//Western blot	Functional MTI	MIRT001190	27611950
hsa-miR-21-5p	PTEN	5728	qRT-PCR//Western blot	Functional MTI	MIRT001190	26741162
hsa-miR-21-5p	PTEN	5728	Luciferase reporter assay//Western blot//qRT-PCR	Functional MTI	MIRT001190	25799148
hsa-miR-21-5p	PTEN	5728	qRT-PCR//Western blot	Functional MTI	MIRT001190	24912785
hsa-miR-21-5p	PTEN	5728	Flow//Microarray//qRT-PCR//Western blot	Functional MTI	MIRT001190	28407783
hsa-miR-21-5p	PTEN	5728	Western blot	Functional MTI	MIRT001190	26847601
hsa-miR-21-5p	PTEN	5728	Immunohistochemistry//Luciferase reporter assay//qRT-PCR//Western blot	Functional MTI	MIRT001190	25803229
hsa-miR-21-5p	PTEN	5728	Luciferase reporter assay//qRT-PCR//Western blot	Functional MTI	MIRT001190	27811366
hsa-miR-21-5p	PTEN	5728	Flow//Immunohistochemistry//Microarray//qRT-PCR//Western blot	Functional MTI	MIRT001190	27574331
hsa-miR-21-5p	E2F1	1869	qRT-PCR//Western blot	Functional MTI	MIRT001191	19906824
hsa-miR-21-5p	E2F1	1869	Luciferase reporter assay	Non-Functional MTI	MIRT001191	19528081
hsa-miR-21-5p	TGFBI	7045	Luciferase reporter assay//Western blot	Functional MTI	MIRT001208	19136465
hsa-miR-21-5p	LRRFIP1	9208	semi-qRT-PCR//Luciferase reporter assay//Western blot	Functional MTI	MIRT001220	19559015
hsa-miR-21-5p	LRRFIP1	9208	Immunohistochemistry//Western blot	Functional MTI	MIRT001220	24690174
hsa-miR-21-5p	MARCKS	4082	Luciferase reporter assay//Western blot	Functional MTI	MIRT001221	19302977
hsa-miR-21-5p	TPM1	7168	Luciferase reporter assay//Western blot//Western blot;qRT-PCR	Functional MTI	MIRT001980	17363372
hsa-miR-21-5p	TPM1	7168	Luciferase reporter assay	Functional MTI	MIRT001980	18270520
hsa-miR-21-5p	TPM1	7168	Luciferase reporter assay	Functional MTI	MIRT001980	19253296
hsa-miR-21-5p	TPM1	7168	Luciferase reporter assay	Functional MTI	MIRT001980	21817107
hsa-miR-21-5p	NFIB	4781	Luciferase reporter assay//qRT-PCR//Western blot	Functional MTI	MIRT002090	18384814
hsa-miR-21-5p	APAF1	317	Luciferase reporter assay//qRT-PCR//Western blot	Functional MTI	MIRT002410	18829576
hsa-miR-21-5p	APAF1	317	Luciferase reporter assay//qRT-PCR//Western blot	Functional MTI	MIRT002410	27021436
hsa-miR-21-5p	BTG2	7832	semi-qRT-PCR//GFP reporter assay//Western blot//Luciferase reporter assay	Functional MTI	MIRT002416	19546886
hsa-miR-21-5p	BTG2	7832	Western blot	Functional MTI	MIRT002416	23857284
hsa-miR-21-5p	BTG2	7832	Luciferase reporter assay//qRT-PCR//Western blot	Functional MTI	MIRT002416	24821435
hsa-miR-21-5p	BTG2	7832	qRT-PCR//Western blot	Functional MTI	MIRT002416	23446999
hsa-miR-21-5p	PDCD4	27250	Luciferase reporter assay//Westren blot//Reporter assay	Functional MTI	MIRT003054	17968323
hsa-miR-21-5p	PDCD4	27250	Western blot	Functional MTI	MIRT003054	19672202
hsa-miR-21-5p	PDCD4	27250	Western blot	Functional MTI	MIRT003054	19509156
hsa-miR-21-5p	PDCD4	27250	Luciferase reporter assay//Western blot//Reporter assay	Functional MTI	MIRT003054	18372920
hsa-miR-21-5p	PDCD4	27250	Luciferase reporter assay//Western blot	Functional MTI	MIRT003054	19682430
hsa-miR-21-5p	PDCD4	27250	qRT-PCR//Western blot	Functional MTI	MIRT003054	19906824
hsa-miR-21-5p	PDCD4	27250	Luciferase reporter assay//Western blot//Reporter assay;Other//Reporter assay	Functional MTI	MIRT003054	18270520
hsa-miR-21-5p	PDCD4	27250	Western blot//Northern blot//qRT-PCR//Luciferase reporter assay	Functional MTI	MIRT003054	19013014
hsa-miR-21-5p	PDCD4	27250	Luciferase reporter assay//qRT-PCR//Western blot	Functional MTI	MIRT003054	18850008
hsa-miR-21-5p	PDCD4	27250	qRT-PCR//Luciferase reporter assay//Western blot	Functional MTI	MIRT003054	20143188
hsa-miR-21-5p	PDCD4	27250	Luciferase reporter assay	Functional MTI	MIRT003054	19836969
hsa-miR-21-5p	PDCD4	27250	Luciferase reporter assay	Functional MTI	MIRT003054	19419954
hsa-miR-21-5p	PDCD4	27250	Luciferase reporter assay	Functional MTI	MIRT003054	19133651
hsa-miR-21-5p	PDCD4	27250	Luciferase reporter assay//qRT-PCR//Western blot	Functional MTI	MIRT003054	19264808
hsa-miR-21-5p	PDCD4	27250	Luciferase reporter assay	Functional MTI	MIRT003054	20056717
hsa-miR-21-5p	PDCD4	27250	Immunohistochemistry//qRT-PCR//Western blot	Functional MTI	MIRT003054	20831814
hsa-miR-21-5p	PDCD4	27250	GFP reporter assay//Northern blot//qRT-PCR//Western blot//ASO assay	Functional MTI	MIRT003054	19641183
hsa-miR-21-5p	PDCD4	27250	Luciferase reporter assay//qRT-PCR//Quantitative proteomic approach	Functional MTI	MIRT003054	19253296
hsa-miR-21-5p	PDCD4	27250	Luciferase reporter assay//qRT-PCR//Western blot	Functional MTI	MIRT003054	19276261
hsa-miR-21-5p	PDCD4	27250	Luciferase reporter assay//qRT-PCR	Functional MTI	MIRT003054	18829576
hsa-miR-21-5p	PDCD4	27250	Immunoblot//Immunofluorescence//Luciferase reporter assay//qRT-PCR	Functional MTI	MIRT003054	20533548
hsa-miR-21-5p	PDCD4	27250	Immunohistochemistry//qRT-PCR//Western blot	Functional MTI	MIRT003054	20978511
hsa-miR-21-5p	PDCD4	27250	Luciferase reporter assay	Functional MTI	MIRT003054	21469086
hsa-miR-21-5p	PDCD4	27250	Luciferase reporter assay//Western blot	Functional MTI	MIRT003054	20219857
hsa-miR-21-5p	PDCD4	27250	Reporter assay	Functional MTI	MIRT003054	17991735
hsa-miR-21-5p	PDCD4	27250	Western blot	Functional MTI	MIRT003054	22766763
hsa-miR-21-5p	PDCD4	27250	Flow//Luciferase reporter assay//qRT-PCR//Western blot	Functional MTI	MIRT003054	23548551
hsa-miR-21-5p	PDCD4	27250	Immunohistochemistry//qRT-PCR//Western blot	Functional MTI	MIRT003054	22212233
hsa-miR-21-5p	PDCD4	27250	qRT-PCR//Western blot	Functional MTI	MIRT003054	24659669
hsa-miR-21-5p	PDCD4	27250	Flow//qRT-PCR//Western blot	Functional MTI	MIRT003054	26028073
hsa-miR-21-5p	PDCD4	27250	Immunofluorescence//Immunohistochemistry//qRT-PCR//Western blot	Functional MTI	MIRT003054	23811941
hsa-miR-21-5p	PDCD4	27250	Immunohistochemistry//Western blot	Functional MTI	MIRT003054	24732841
hsa-miR-21-5p	PDCD4	27250	Immunofluorescence//Immunohistochemistry//qRT-PCR//Western blot	Functional MTI	MIRT003054	23827854
hsa-miR-21-5p	PDCD4	27250	qRT-PCR//Western blot	Functional MTI	MIRT003054	23824073
hsa-miR-21-5p	PDCD4	27250	Immunohistochemistry//qRT-PCR//Western blot	Functional MTI	MIRT003054	23417858
hsa-miR-21-5p	PDCD4	27250	Luciferase reporter assay//Western blot	Functional MTI	MIRT003054	23708209
hsa-miR-21-5p	PDCD4	27250	Immunohistochemistry//Luciferase reporter assay//qRT-PCR//Western blot	Functional MTI	MIRT003054	26367487
hsa-miR-21-5p	PDCD4	27250	Luciferase reporter assay	Functional MTI	MIRT003054	26864640
hsa-miR-21-5p	PDCD4	27250	Luciferase reporter assay//Western blot	Functional MTI	MIRT003054	25994220
hsa-miR-21-5p	PDCD4	27250	FACS//Luciferase reporter assay//qRT-PCR//Western blot	Functional MTI	MIRT003054	26387848
hsa-miR-21-5p	PDCD4	27250	qRT-PCR//Western blot	Functional MTI	MIRT003054	26320576
hsa-miR-21-5p	PDCD4	27250	Western blot	Functional MTI	MIRT003054	28069514
hsa-miR-21-5p	PDCD4	27250	ChIP-seq//Immunofluorescence//Immunohistochemistry//Luciferase reporter assay//qRT-PCR//Western blot	Functional MTI	MIRT003054	27876813
hsa-miR-21-5p	PDCD4	27250	Luciferase reporter assay//Western blot	Functional MTI	MIRT003054	27240294
hsa-miR-21-5p	RHOB	388	Luciferase reporter assay//qRT-PCR//Western blot	Functional MTI	MIRT003317	20460403
hsa-miR-21-5p	RHOB	388	Luciferase reporter assay//qRT-PCR//Western blot	Functional MTI	MIRT003317	21347332
hsa-miR-21-5p	RHOB	388	Luciferase reporter assay//qRT-PCR//Western blot	Functional MTI	MIRT003317	21872591
hsa-miR-21-5p	RHOB	388	qRT-PCR//Western blot	Functional MTI	MIRT003317	23313253
hsa-miR-21-5p	SERPINB5	5268	Luciferase reporter assay//Western blot	Functional MTI	MIRT003567	18270520
hsa-miR-21-5p	SERPINB5	5268	Luciferase reporter assay	Functional MTI	MIRT003567	19253296
hsa-miR-21-5p	SERPINB5	5268	Reporter assay;Western blot;qRT-PCR	Functional MTI	MIRT003567	21636785
hsa-miR-21-5p	SERPINB5	5268	Reporter assay	Functional MTI	MIRT003567	20693317
hsa-miR-21-5p	SERPINB5	5268	Immunoprecipitaion//Luciferase reporter assay//Microarray//qRT-PCR//Western blot	Functional MTI	MIRT003567	26296971
hsa-miR-21-5p	SERPINB5	5268	ChIP-seq//Immunohistochemistry//Luciferase reporter assay//qRT-PCR//Western blot	Functional MTI	MIRT003567	27409165
hsa-miR-21-5p	BMPR2	659	Luciferase reporter assay//qRT-PCR//Western blot	Functional MTI	MIRT003837	19578724
hsa-miR-21-5p	BMPR2	659	Luciferase reporter assay//qRT-PCR	Functional MTI	MIRT003837	18829576
hsa-miR-21-5p	BMPR2	659	qRT-PCR//Western blot	Functional MTI	MIRT003837	22227207
hsa-miR-21-5p	RASA1	5921	Luciferase reporter assay//Western blot	Non-Functional MTI	MIRT003988	18372920
hsa-miR-21-5p	RASA1	5921	Luciferase reporter assay//qRT-PCR//Western blot	Functional MTI	MIRT003988	25663768
hsa-miR-21-5p	RASA1	5921	Luciferase reporter assay//Western blot	Functional MTI	MIRT003988	27876571
hsa-miR-21-5p	TGIF1	7050	Western blot	Functional MTI	MIRT004287	19906824
hsa-miR-21-5p	NCOA3	8202	Luciferase reporter assay	Non-Functional MTI	MIRT004306	19528081
hsa-miR-21-5p	ERBB2	2064	qRT-PCR//Western blot	Functional MTI	MIRT004318	19419954
hsa-miR-21-5p	PCBP1	5093	Luciferase reporter assay	Functional MTI	MIRT004814	22316494
hsa-miR-21-5p	JMY	133746	Luciferase reporter assay//qRT-PCR	Functional MTI	MIRT005323	18829576
hsa-miR-21-5p	TOPORS	10210	Luciferase reporter assay//qRT-PCR	Functional MTI	MIRT005324	18829576
hsa-miR-21-5p	HNRNPK	3190	Luciferase reporter assay//qRT-PCR	Functional MTI	MIRT005325	18829576
hsa-miR-21-5p	DAXX	1616	Luciferase reporter assay//qRT-PCR//Western blot	Functional MTI	MIRT005327	18829576
hsa-miR-21-5p	TP53BP2	7159	Luciferase reporter assay//qRT-PCR	Functional MTI	MIRT005328	18829576
hsa-miR-21-5p	TP63	8626	Luciferase reporter assay//qRT-PCR//Western blot	Functional MTI	MIRT005329	18829576
hsa-miR-21-5p	TGFBR3	7049	Luciferase reporter assay//qRT-PCR	Functional MTI	MIRT005330	18829576
hsa-miR-21-5p	PPIF	10105	Luciferase reporter assay//qRT-PCR	Functional MTI	MIRT005331	18829576
hsa-miR-21-5p	MSH2	4436	Luciferase reporter assay//Northern blot//qRT-PCR//Western blot	Functional MTI	MIRT005429	21078976
hsa-miR-21-5p	MSH2	4436	Luciferase reporter assay//qRT-PCR//Western blot	Functional MTI	MIRT005429	21047769
hsa-miR-21-5p	MSH2	4436	Immunoblot//Luciferase reporter assay	Functional MTI	MIRT005429	23861444
hsa-miR-21-5p	MSH2	4436	Luciferase reporter assay//qRT-PCR//Western blot	Functional MTI	MIRT005429	22806311
hsa-miR-21-5p	MSH6	2956	Luciferase reporter assay//Northern blot//qRT-PCR//Western blot	Functional MTI	MIRT005430	21078976
hsa-miR-21-5p	TIAM1	7074	Luciferase reporter assay//Microarray//Northern blot//qRT-PCR	Functional MTI	MIRT005565	20826792
hsa-miR-21-5p	TIAM1	7074	Luciferase reporter assay	Functional MTI	MIRT005565	23442323
hsa-miR-21-5p	ISCU	23479	Immunoblot//Immunohistochemistry//Luciferase reporter assay//qRT-PCR//Western blot	Functional MTI	MIRT005717	20480266
hsa-miR-21-5p	MEF2C	4208	Immunofluorescence//In situ hybridization//Luciferase reporter assay	Functional MTI	MIRT005737	21170291
hsa-miR-21-5p	EIF4A2	1974	Immunoblot//Immunohistochemistry//Luciferase reporter assay//Microarray//qRT-PCR//Western blot	Functional MTI	MIRT005772	21219636
hsa-miR-21-5p	ANKRD46	157567	Immunoblot//Immunohistochemistry//Luciferase reporter assay//Microarray//qRT-PCR//Western blot	Functional MTI	MIRT005773	21219636
hsa-miR-21-5p	EGFR	1956	Luciferase reporter assay//Microarray//Western blot	Functional MTI	MIRT005807	20864407
hsa-miR-21-5p	EGFR	1956	Western blot;Other	Functional MTI	MIRT005807	20048743
hsa-miR-21-5p	IL1B	3553	Luciferase reporter assay//Microarray//qRT-PCR	Functional MTI	MIRT005951	21131358
hsa-miR-21-5p	ICAM1	3383	Luciferase reporter assay//Microarray//qRT-PCR	Functional MTI	MIRT005952	21131358
hsa-miR-21-5p	PLAT	5327	Luciferase reporter assay//Microarray//qRT-PCR	Functional MTI	MIRT005953	21131358
hsa-miR-21-5p	PTX3	5806	Luciferase reporter assay	Non-Functional MTI	MIRT005954	21131358
hsa-miR-21-5p	TNFAIP3	7128	Luciferase reporter assay	Non-Functional MTI	MIRT005955	21131358
hsa-miR-21-5p	CCR1	1230	Luciferase reporter assay	Non-Functional MTI	MIRT005956	21131358
hsa-miR-21-5p	CDK2AP1	8099	Luciferase reporter assay//qRT-PCR//Western blot//Reporter assay	Functional MTI	MIRT005974	21328460
hsa-miR-21-5p	CCL20	6364	ELISA//Immunofluorescence//Luciferase reporter assay	Functional MTI	MIRT006199	22001440
hsa-miR-21-5p	SP1	6667	Luciferase reporter assay//Western blot	Functional MTI	MIRT006236	22034194
hsa-miR-21-5p	PIAS3	10401	Luciferase reporter assay	Functional MTI	MIRT006288	22316494
hsa-miR-21-5p	PIAS3	10401	ELISA//qRT-PCR//Western blot	Functional MTI	MIRT006288	23998932
hsa-miR-21-5p	DOCK4	9732	Immunoblot//Luciferase reporter assay//qRT-PCR	Functional MTI	MIRT006313	22158624
hsa-miR-21-5p	DOCK5	80005	Immunoblot//Luciferase reporter assay//qRT-PCR	Functional MTI	MIRT006314	22158624
hsa-miR-21-5p	DOCK7	85440	Immunoblot//Luciferase reporter assay//qRT-PCR	Functional MTI	MIRT006315	22158624
hsa-miR-21-5p	DUSP10	11221	Luciferase reporter assay//qRT-PCR//Western blot	Functional MTI	MIRT006323	22387553
hsa-miR-21-5p	PPARA	5465	Luciferase reporter assay//Flow//Immunoprecipitaion//In situ hybridization//qRT-PCR//Western blot	Functional MTI	MIRT006422	21636785
hsa-miR-21-5p	PPARA	5465	Immunofluorescence//Immunohistochemistry//Immunoprecipitaion//Luciferase reporter assay//qRT-PCR//Western blot	Functional MTI	MIRT006422	24012640
hsa-miR-21-5p	PPARA	5465	qRT-PCR//Western blot	Functional MTI	MIRT006422	26338827
hsa-miR-21-5p	ANP32A	8125	Luciferase reporter assay//qRT-PCR//Western blot	Functional MTI	MIRT006515	21317927
hsa-miR-21-5p	SMARCA4	6597	Luciferase reporter assay//qRT-PCR//Western blot	Functional MTI	MIRT006516	21317927
hsa-miR-21-5p	NTF3	4908	Luciferase reporter assay//qRT-PCR	Functional MTI	MIRT006797	22019057
hsa-miR-21-5p	COL4A1	1282	Luciferase reporter assay//qRT-PCR	Functional MTI	MIRT006821	22573493
hsa-miR-21-5p	FASLG	356	Luciferase reporter assay//Western blot	Functional MTI	MIRT006989	21820586
hsa-miR-21-5p	FASLG	356	Luciferase reporter assay//qRT-PCR//Western blot	Functional MTI	MIRT006989	23177026
hsa-miR-21-5p	FASLG	356	Reporter assay;Western blot;Other	Functional MTI	MIRT006989	20371612
hsa-miR-21-5p	FASLG	356	Luciferase reporter assay//Western blot	Functional MTI	MIRT006989	23504349
hsa-miR-21-5p	FASLG	356	Luciferase reporter assay//qRT-PCR//Western blot	Functional MTI	MIRT006989	24821435
hsa-miR-21-5p	FASLG	356	Luciferase reporter assay	Functional MTI	MIRT006989	25118289
hsa-miR-21-5p	SOD3	6649	Luciferase reporter assay	Functional MTI	MIRT006997	22836756
hsa-miR-21-5p	TCF21	6943	Luciferase reporter assay	Functional MTI	MIRT007085	23206776
hsa-miR-21-5p	SMAD7	4092	qRT-PCR//Western blot	Functional MTI	MIRT007362	23292313
hsa-miR-21-5p	SMAD7	4092	Immunocytochemistry//Immunofluorescence//Immunohistochemistry//Luciferase reporter assay//Western blot	Functional MTI	MIRT007362	24887517
hsa-miR-21-5p	SMAD7	4092	Luciferase reporter assay	Functional MTI	MIRT007362	28192117
hsa-miR-21-5p	SMAD7	4092	Luciferase reporter assay//Western blot	Functional MTI	MIRT007362	26575121
hsa-miR-21-5p	SOX2	6657	Immunofluorescence//Luciferase reporter assay//qRT-PCR//Western blot	Functional MTI	MIRT030694	26558781
hsa-miR-21-5p	VEGFA	7422	Western blot;qRT-PCR	Functional MTI	MIRT030717	21544242
hsa-miR-21-5p	SERPINI1	5274	Flow//Immunohistochemistry//Luciferase reporter assay//Microarray//qRT-PCR//Western blot	Functional MTI	MIRT030837	22464652
hsa-miR-21-5p	DDAH1	23576	Luciferase reporter assay//qRT-PCR//Western blot	Functional MTI	MIRT030838	26455824
hsa-miR-21-5p	DDAH1	23576	qRT-PCR//Western blot	Functional MTI	MIRT030838	26741162
hsa-miR-21-5p	TGFB2	7042	Luciferase reporter assay	Functional MTI	MIRT030844	27388239
hsa-miR-21-5p	PIK3R1	5295	Luciferase reporter assay//qRT-PCR//Western blot	Functional MTI	MIRT030860	26676464
hsa-miR-21-5p	PTPN14	5784	Immunohistochemistry//Luciferase reporter assay//qRT-PCR//Western blot	Functional MTI	MIRT030954	25803229
hsa-miR-21-5p	AKT2	208	Western blot;Other	Functional MTI	MIRT031019	20048743
hsa-miR-21-5p	FBXO11	80204	Luciferase reporter assay	Functional MTI	MIRT031059	25589783
hsa-miR-21-5p	YOD1	55432	qRT-PCR//Western blot	Functional MTI	MIRT031078	22227207
hsa-miR-21-5p	STAT3	6774	Western blot;Other	Functional MTI	MIRT031079	20048743
hsa-miR-21-5p	STAT3	6774	ELISA//qRT-PCR//Western blot	Non-Functional MTI	MIRT031079	23998932
hsa-miR-21-5p	STAT3	6774	Western blot	Functional MTI	MIRT031079	26549725
hsa-miR-21-5p	BCL6	604	Luciferase reporter assay	Functional MTI	MIRT035524	23416424
hsa-miR-21-5p	SATB1	6304	qRT-PCR//Western blot	Functional MTI	MIRT052948	22227207
hsa-miR-21-5p	WWP1	11059	qRT-PCR//Western blot	Functional MTI	MIRT052949	22227207
hsa-miR-21-5p	SMN1	6606	Luciferase reporter assay//Western blot	Functional MTI	MIRT053151	23657402
hsa-miR-21-5p	HPGD	3248	In situ hybridization//Luciferase reporter assay//qRT-PCR//Western blot	Functional MTI	MIRT053173	24699315
hsa-miR-21-5p	MYD88	4615	Chip//ELISA//Flow cytometry//Luciferase reporter assay//QRTPCR//Western blot	Functional MTI	MIRT054356	23633945
hsa-miR-21-5p	IRAK1	3654	Chip//ELISA//Flow cytometry//Luciferase reporter assay//QRTPCR//Western blot	Functional MTI	MIRT054357	23633945
hsa-miR-21-5p	VHL	7428	Immunofluorescence//Immunohistochemistry//Immunoprecipitaion//Luciferase reporter assay//qRT-PCR//Western blot	Functional MTI	MIRT054398	24012640
hsa-miR-21-5p	GDF5	8200	Luciferase reporter assay//qRT-PCR//Western blot	Functional MTI	MIRT054572	24577233
hsa-miR-21-5p	MAP2K3	5606	Immunohistochemistry//Luciferase reporter assay//Western blot	Functional MTI	MIRT076343	24112539
hsa-miR-21-5p	IL12A	3592	Luciferase reporter assay//Western blot	Functional MTI	MIRT208864	25327529
hsa-miR-21-5p	IL12A	3592	Luciferase reporter assay//qRT-PCR//Western blot	Functional MTI	MIRT208864	27571873
hsa-miR-21-5p	NFIA	4774	Flow//Western blot	Functional MTI	MIRT437773	24980967
hsa-miR-21-5p	SETD2	29072	ChIP-seq//Luciferase reporter assay	Functional MTI	MIRT437893	24983504
hsa-miR-21-5p	CLU	1191	Luciferase reporter assay	Functional MTI	MIRT438224	24327270
hsa-miR-21-5p	TNFRSF10B	8795	Luciferase reporter assay	Functional MTI	MIRT438438	25118289
hsa-miR-21-5p	IGF1R	3480	Luciferase reporter assay	Functional MTI	MIRT438483	24161401
hsa-miR-21-5p	SIRT2	22933	Western blot	Functional MTI	MIRT438487	24161395
hsa-miR-21-5p	GAS5	60674	qRT-PCR//Western blot	Functional MTI	MIRT438716	23933812
hsa-miR-21-5p	RHO	6010	qRT-PCR//Western blot	Functional MTI	MIRT438893	23446999
hsa-miR-21-5p	CBX4	8535	Luciferase reporter assay//Western blot	Functional MTI	MIRT479960	25327529
hsa-miR-21-5p	CASC2	255082	qRT-PCR//Luciferase reporter assay//Immunoprecipitaion//Western blot	Functional MTI	MIRT731121	25446261
hsa-miR-21-5p	DNM1L	10059	Luciferase reporter assay//qRT-PCR//Western blot	Functional MTI	MIRT731893	28347692
hsa-miR-21-5p	ICOSLG	23308	Luciferase reporter assay//Western blot	Functional MTI	MIRT732457	25327529
hsa-miR-21-5p	TICAM2	353376	Luciferase reporter assay//Western blot	Functional MTI	MIRT732458	25327529
hsa-miR-21-5p	UBE2N	7334	Luciferase reporter assay//Western blot	Functional MTI	MIRT732459	25327529
hsa-miR-21-5p	BCL10	8915	Luciferase reporter assay//Western blot	Functional MTI	MIRT732460	25327529
hsa-miR-21-5p	CEBPB	1051	Luciferase reporter assay//Western blot	Functional MTI	MIRT732461	25327529
hsa-miR-21-5p	HMGB1	3146	Luciferase reporter assay//Western blot	Functional MTI	MIRT732462	25327529
hsa-miR-21-5p	TAP1	6890	Luciferase reporter assay//Western blot	Functional MTI	MIRT732463	25327529
hsa-miR-21-5p	TLR3	7098	Luciferase reporter assay//Western blot	Functional MTI	MIRT732464	25327529
hsa-miR-21-5p	NAV3	89795	Western blot//Luciferase reporter assay/Microarray	Functional MTI	MIRT732517	25579119
hsa-miR-21-5p	STUB1	10273	qRT-PCR//Western blot	Functional MTI	MIRT732588	26841045
hsa-miR-21-5p	LRP6	4040	Luciferase reporter assay//qRT-PCR//Western blot	Functional MTI	MIRT732668	28337300
hsa-miR-21-5p	EGLN1	54583	Luciferase reporter assay	Functional MTI	MIRT732679	27030384
hsa-miR-21-5p	CADM1	23705	Luciferase reporter assay	Functional MTI	MIRT732712	27055844
hsa-miR-21-5p	PSMD9	5715	Flow//qRT-PCR//Western blot	Functional MTI	MIRT732931	26500453
hsa-miR-21-5p	COX2	4513	Flow//qRT-PCR//Western blot	Functional MTI	MIRT732933	26604791
hsa-miR-21-5p	ABCB1	5243	Flow//qRT-PCR//Western blot	Functional MTI	MIRT733147	27040946
hsa-miR-21-5p	FZD6	8323	Luciferase reporter assay//qRT-PCR//Western blot	Functional MTI	MIRT733174	27347343
hsa-miR-21-5p	PCGF2	7703	qRT-PCR//Western blot	Functional MTI	MIRT733305	27542229
hsa-miR-21-5p	BMI1	648	ChIP-seq//Immunofluorescence//Immunohistochemistry//Luciferase reporter assay//qRT-PCR//Western blot	Functional MTI	MIRT733326	27644439
hsa-miR-21-5p	SOCS6	9306	Luciferase reporter assay//qRT-PCR//Western blot	Functional MTI	MIRT733494	27811366
hsa-miR-21-5p	OXTR	5021	Luciferase reporter assay	Functional MTI	MIRT733614	26273428
hsa-miR-21-5p	MSLN	10232	Luciferase reporter assay	Functional MTI	MIRT734186	28125734
hsa-miR-21-5p	Smad7	81516	Luciferase reporter assay//qRT-PCR//Western blot	Functional MTI	MIRT734699	26968995
hsa-miR-21-5p	SOCS1	8651	Luciferase reporter assay//qRT-PCR//Western blot	Functional MTI	MIRT734892	27811366
hsa-miR-21-5p	FOXO1	2308	Luciferase reporter assay//qRT-PCR//Western blot	Functional MTI	MIRT735215	25909227
hsa-miR-21-5p	CASP8	841	In situ hybridization//Luciferase reporter assay//Northern blot//qRT-PCR//Western blot	Functional MTI	MIRT735309	26080425
hsa-miR-21-5p	TRAF7	84231	In situ hybridization//Luciferase reporter assay//Northern blot//qRT-PCR//Western blot	Functional MTI	MIRT735310	26080425
hsa-miR-26a-5p	HMGA2	8091	Luciferase reporter assay	Functional MTI	MIRT000109	17563749
hsa-miR-26a-5p	HMGA2	8091	Luciferase reporter assay//qRT-PCR//Western blot	Functional MTI	MIRT000109	22139073
hsa-miR-26a-5p	HMGA2	8091	Luciferase reporter assay//qRT-PCR//Western blot	Functional MTI	MIRT000109	24853416
hsa-miR-26a-5p	HMGA2	8091	Luciferase reporter assay	Functional MTI	MIRT000109	24682444
hsa-miR-26a-5p	HMGA2	8091	Luciferase reporter assay//qRT-PCR//Western blot	Functional MTI	MIRT000109	26492332
hsa-miR-26a-5p	HMGA1	3159	Luciferase reporter assay	Functional MTI	MIRT000110	17563749
hsa-miR-26a-5p	HMGA1	3159	Luciferase reporter assay//Western blot	Functional MTI	MIRT000110	22245693
hsa-miR-26a-5p	HMGA1	3159	Luciferase reporter assay//qRT-PCR//Western blot	Functional MTI	MIRT000110	22139073
hsa-miR-26a-5p	HMGA1	3159	Flow//Immunohistochemistry//Luciferase reporter assay//qRT-PCR//Western blot	Functional MTI	MIRT000110	23796420
hsa-miR-26a-5p	HMGA1	3159	Western blot	Functional MTI	MIRT000110	27025651
hsa-miR-26a-5p	HMGA1	3159	Luciferase reporter assay//qRT-PCR//Western blot	Functional MTI	MIRT000110	25755724
hsa-miR-26a-5p	HMGA1	3159	Luciferase reporter assay//qRT-PCR//Western blot	Functional MTI	MIRT000110	28000891
hsa-miR-26a-5p	CCNE2	9134	Luciferase reporter assay//Western blot	Functional MTI	MIRT000111	19524505
hsa-miR-26a-5p	CCNE2	9134	qRT-PCR//Western blot	Functional MTI	MIRT000111	28120942
hsa-miR-26a-5p	CCND2	894	Luciferase reporter assay//Western blot	Functional MTI	MIRT000112	19524505
hsa-miR-26a-5p	CDK8	1024	Western blot	Non-Functional MTI	MIRT001021	18713946
hsa-miR-26a-5p	CDC6	990	Western blot	Non-Functional MTI	MIRT001022	18713946
hsa-miR-26a-5p	CDC6	990	Luciferase reporter assay	Functional MTI	MIRT001022	27158389
hsa-miR-26a-5p	PTEN	5728	Western blot//Luciferase reporter assay	Functional MTI	MIRT001095	19487573
hsa-miR-26a-5p	PTEN	5728	Luciferase reporter assay//Western blot	Functional MTI	MIRT001095	20216554
hsa-miR-26a-5p	PTEN	5728	GFP reporter assay//Luciferase reporter assay//Western blot	Functional MTI	MIRT001095	20080666
hsa-miR-26a-5p	PTEN	5728	Luciferase reporter assay//Western blot	Functional MTI	MIRT001095	22885155
hsa-miR-26a-5p	PTEN	5728	Luciferase reporter assay	Functional MTI	MIRT001095	24140063
hsa-miR-26a-5p	PTEN	5728	qRT-PCR//Luciferase reporter assay//Western blot	Functional MTI	MIRT001095	25361012
hsa-miR-26a-5p	PTEN	5728	Immunohistochemistry//Luciferase reporter assay//qRT-PCR//Western blot	Functional MTI	MIRT001095	28242043
hsa-miR-26a-5p	EZH2	2146	Luciferase reporter assay//Western blot	Functional MTI	MIRT001771	18713946
hsa-miR-26a-5p	EZH2	2146	Luciferase reporter assay//qRT-PCR//Western blot	Functional MTI	MIRT001771	20478051
hsa-miR-26a-5p	EZH2	2146	Immunohistochemistry//qRT-PCR//Western blot	Functional MTI	MIRT001771	21199804
hsa-miR-26a-5p	EZH2	2146	Immunohistochemistry//Luciferase reporter assay//qRT-PCR//Western blot	Functional MTI	MIRT001771	20952513
hsa-miR-26a-5p	EZH2	2146	Immunoblot//Immunohistochemistry//Luciferase reporter assay//Microarray//qRT-PCR	Functional MTI	MIRT001771	21368858
hsa-miR-26a-5p	EZH2	2146	Luciferase reporter assay//Microarray//qRT-PCR//Western blot	Functional MTI	MIRT001771	21829663
hsa-miR-26a-5p	EZH2	2146	Reporter assay	Functional MTI	MIRT001771	18281287
hsa-miR-26a-5p	EZH2	2146	Immunohistochemistry//qRT-PCR//Western blot	Functional MTI	MIRT001771	23599767
hsa-miR-26a-5p	EZH2	2146	Luciferase reporter assay//qRT-PCR//Western blot	Functional MTI	MIRT001771	28214878
hsa-miR-26a-5p	EZH2	2146	qRT-PCR//Western blot	Functional MTI	MIRT001771	25611389
hsa-miR-26a-5p	EZH2	2146	Luciferase reporter assay//qRT-PCR//Western blot	Functional MTI	MIRT001771	26733151
hsa-miR-26a-5p	EZH2	2146	Luciferase reporter assay//qRT-PCR//Western blot//ChIP	Functional MTI	MIRT001771	26781064
hsa-miR-26a-5p	EZH2	2146	Luciferase reporter assay	Functional MTI	MIRT001771	26587974
hsa-miR-26a-5p	PLAG1	5324	Luciferase reporter assay//Microarray//Reporter assay;Other	Functional MTI	MIRT001772	16461460
hsa-miR-26a-5p	SERBP1	26135	Immunoprecipitaion//Luciferase reporter assay//Western blot	Functional MTI	MIRT002315	17637574
hsa-miR-26a-5p	SERBP1	26135	Immunohistochemistry//Luciferase reporter assay//pSILAC//Western blot	Functional MTI	MIRT002315	27449037
hsa-miR-26a-5p	SMAD1	4086	Western blot	Functional MTI	MIRT002340	20857419
hsa-miR-26a-5p	SMAD1	4086	Luciferase reporter assay	Functional MTI	MIRT002340	14697198
hsa-miR-26a-5p	SMAD1	4086	Luciferase reporter assay//Western blot//Reporter assay	Functional MTI	MIRT002340	18197755
hsa-miR-26a-5p	SMAD1	4086	Luciferase reporter assay	Functional MTI	MIRT002340	23028144
hsa-miR-26a-5p	SMAD1	4086	Luciferase reporter assay	Functional MTI	MIRT002340	24047927
hsa-miR-26a-5p	SMAD1	4086	Immunoblot//Immunohistochemistry//Immunoprecipitaion//In situ hybridization//Luciferase reporter assay//qRT-PCR	Functional MTI	MIRT002340	26548531
hsa-miR-26a-5p	MAP3K2	10746	GFP reporter assay//Luciferase reporter assay//Western blot	Functional MTI	MIRT003212	20080666
hsa-miR-26a-5p	RB1	5925	GFP reporter assay//Luciferase reporter assay//Western blot	Functional MTI	MIRT003213	20080666
hsa-miR-26a-5p	RB1	5925	Luciferase reporter assay//Microarray//qRT-PCR//Western blot	Functional MTI	MIRT003213	23108995
hsa-miR-26a-5p	SMAD4	4089	Western blot	Functional MTI	MIRT003803	20857419
hsa-miR-26a-5p	SMAD4	4089	Luciferase reporter assay	Functional MTI	MIRT003803	23028144
hsa-miR-26a-5p	MYC	4609	Western blot	Non-Functional MTI	MIRT003968	19524505
hsa-miR-26a-5p	CTGF	1490	Western blot	Non-Functional MTI	MIRT004338	18713946
hsa-miR-26a-5p	STRADB	55437	Western blot	Non-Functional MTI	MIRT004339	18713946
hsa-miR-26a-5p	IFNB1	3456	ELISA//Luciferase reporter assay//qRT-PCR	Functional MTI	MIRT004615	20130213
hsa-miR-26a-5p	GSK3B	2932	Luciferase reporter assay//Microarray//qRT-PCR//Western blot	Functional MTI	MIRT004676	20525681
hsa-miR-26a-5p	GSK3B	2932	Immunoblot//Immunofluorescence//Immunoprecipitaion//Luciferase reporter assay//qRT-PCR	Functional MTI	MIRT004676	22484120
hsa-miR-26a-5p	GSK3B	2932	Luciferase reporter assay	Functional MTI	MIRT004676	26854694
hsa-miR-26a-5p	GSK3B	2932	Luciferase reporter assay	Functional MTI	MIRT004676	26893786
hsa-miR-26a-5p	GSK3B	2932	Luciferase reporter assay//Western blot	Functional MTI	MIRT004676	28237093
hsa-miR-26a-5p	GSK3B	2932	Immunofluorescence//Immunoprecipitaion//Luciferase reporter assay//qRT-PCR//Western blot	Functional MTI	MIRT004676	26469406
hsa-miR-26a-5p	GSK3B	2932	Luciferase reporter assay	Functional MTI	MIRT004676	26313916
hsa-miR-26a-5p	CPEB2	132864	Luciferase reporter assay//Northern blot//qRT-PCR	Functional MTI	MIRT005587	20660482
hsa-miR-26a-5p	CPEB3	22849	Luciferase reporter assay//Northern blot//qRT-PCR	Functional MTI	MIRT005588	20660482
hsa-miR-26a-5p	CPEB4	80315	Luciferase reporter assay//Northern blot//qRT-PCR	Functional MTI	MIRT005589	20660482
hsa-miR-26a-5p	GDAP1	54332	Immunofluorescence//In situ hybridization//Luciferase reporter assay//Northern blot//qRT-PCR//Western blot	Functional MTI	MIRT005751	20827281
hsa-miR-26a-5p	MTDH	92140	Immunohistochemistry//Luciferase reporter assay//qRT-PCR//Western blot	Functional MTI	MIRT005920	20952513
hsa-miR-26a-5p	MTDH	92140	qRT-PCR//Immunohistochemistry//In situ hybridization//Western blot	Functional MTI	MIRT005920	25434799
hsa-miR-26a-5p	CDK6	1021	Luciferase reporter assay//Western blot	Functional MTI	MIRT006306	22210897
hsa-miR-26a-5p	CCNE1	898	Luciferase reporter assay//Western blot	Functional MTI	MIRT006309	22210897
hsa-miR-26a-5p	ESR1	2099	Luciferase reporter assay	Functional MTI	MIRT006389	21610700
hsa-miR-26a-5p	ABCA1	19	Immunoblot//Luciferase reporter assay//qRT-PCR	Functional MTI	MIRT006711	22673513
hsa-miR-26a-5p	ARL4C	10123	Immunoblot//Luciferase reporter assay//qRT-PCR	Functional MTI	MIRT006712	22673513
hsa-miR-26a-5p	NOS2	4843	qRT-PCR//Western blot	Functional MTI	MIRT007347	23338972
hsa-miR-26a-5p	NOS2	4843	Luciferase reporter assay	Functional MTI	MIRT007347	26854724
hsa-miR-26a-5p	IL6	3569	Luciferase reporter assay	Functional MTI	MIRT007374	23389848
hsa-miR-26a-5p	MCL1	4170	Western blot	Functional MTI	MIRT052649	23750239
hsa-miR-26a-5p	CHD1	1105	Luciferase reporter assay//Western blot	Functional MTI	MIRT052903	24735615
hsa-miR-26a-5p	CKS2	1164	Flow//Western blot	Functional MTI	MIRT053077	23861775
hsa-miR-26a-5p	PRKCD	5580	Luciferase reporter assay//Western blot	Functional MTI	MIRT053097	23525216
hsa-miR-26a-5p	BAG4	9530	Luciferase reporter assay//Microarray	Functional MTI	MIRT053251	23190898
hsa-miR-26a-5p	FGF9	2254	Immunohistochemistry//In situ hybridization//Luciferase reporter assay//qRT-PCR//Western blot	Functional MTI	MIRT053574	24015269
hsa-miR-26a-5p	ACVR1	90	Luciferase reporter assay//qRT-PCR	Functional MTI	MIRT054062	23227223
hsa-miR-26a-5p	AMACR	23600	Luciferase reporter assay//qRT-PCR//Western blot	Functional MTI	MIRT054415	24517338
hsa-miR-26a-5p	ATM	472	Luciferase reporter assay//qRT-PCR//Western blot	Functional MTI	MIRT054432	24211747
hsa-miR-26a-5p	RCBTB1	55213	Luciferase reporter assay//Western blot//qRT-PCR	Functional MTI	MIRT054484	23689287
hsa-miR-26a-5p	HGF	3082	Luciferase reporter assay//QRTPCR//Western blot	Functional MTI	MIRT054645	24259426
hsa-miR-26a-5p	HGF	3082	ELISA//Immunohistochemistry//Luciferase reporter assay//qRT-PCR//Western blot	Functional MTI	MIRT054645	28393839
hsa-miR-26a-5p	HGF	3082	ELISA//Luciferase reporter assay//qRT-PCR	Functional MTI	MIRT054645	28386375
hsa-miR-26a-5p	LIN28B	389421	Immunohistochemistry//Luciferase reporter assay//qRT-PCR//Western blot	Functional MTI	MIRT054676	24056962
hsa-miR-26a-5p	LIN28B	389421	Luciferase reporter assay//qRT-PCR//Western blot	Functional MTI	MIRT054676	26787543
hsa-miR-26a-5p	ZCCHC11	23318	Immunohistochemistry//Luciferase reporter assay//qRT-PCR//Western blot	Functional MTI	MIRT054677	24056962
hsa-miR-26a-5p	DNMT3B	1789	Luciferase reporter assay//Microarray//qRT-PCR//Western blot	Functional MTI	MIRT118410	24343426
hsa-miR-26a-5p	WEE1	7465	Luciferase reporter assay//Western blot	Functional MTI	MIRT183141	24336073
hsa-miR-26a-5p	TET2	54790	Luciferase reporter assay	Functional MTI	MIRT210981	24114270
hsa-miR-26a-5p	PTPN13	5783	Luciferase reporter assay//qRT-PCR//Western blot	Functional MTI	MIRT213685	27285768
hsa-miR-26a-5p	ADAM17	6868	Immunofluorescence//Luciferase reporter assay//Microarray//qRT-PCR//Western blot	Functional MTI	MIRT438130	24375761
hsa-miR-26a-5p	PIK3C2A	5286	Luciferase reporter assay	Functional MTI	MIRT438159	24194905
hsa-miR-26a-5p	CHEK1	1111	Luciferase reporter assay//Western blot	Functional MTI	MIRT438209	24336073
hsa-miR-26a-5p	TDG	6996	Luciferase reporter assay	Functional MTI	MIRT438638	24114270
hsa-miR-26a-5p	PHB	5245	Luciferase reporter assay//qRT-PCR//Western blot	Functional MTI	MIRT438656	23870455
hsa-miR-26a-5p	LOXL2	4017	Luciferase reporter assay	Functional MTI	MIRT487561	26983694
hsa-miR-26a-5p	ITGA5	3678	Western blot//Luciferase reporter assay	Functional MTI	MIRT731168	25537511
hsa-miR-26a-5p	DUSP4	1846	Luciferase reporter assay//qRT-PCR//Western blot	Functional MTI	MIRT731390	25877859
hsa-miR-26a-5p	NRAS	4893	Luciferase reporter assay//qRT-PCR//Western blot	Functional MTI	MIRT732062	26458859
hsa-miR-26a-5p	E2F2	1870	Luciferase reporter assay//qRT-PCR//Western blot	Functional MTI	MIRT732063	26458859
hsa-miR-26a-5p	PTGS2	5743	Luciferase reporter assay//qRT-PCR//Western blot	Functional MTI	MIRT732182	26959737
hsa-miR-26a-5p	PTGS2	5743	Luciferase reporter assay//qRT-PCR//Western blot	Functional MTI	MIRT732182	27900011
hsa-miR-26a-5p	JAG1	182	Luciferase reporter assay//qRT-PCR//Western blot	Functional MTI	MIRT732280	27270422
hsa-miR-26a-5p	DUSP5	1847	Luciferase reporter assay//qRT-PCR//Western blot	Functional MTI	MIRT732618	25877859
hsa-miR-26a-5p	ST8SIA4	7903	Immunofluorescence//Luciferase reporter assay//qRT-PCR//Western blot	Functional MTI	MIRT732666	28032858
hsa-miR-26a-5p	MALT1	10892	Western blot	Functional MTI	MIRT732676	27025651
hsa-miR-26a-5p	PRDX3	10935	Luciferase reporter assay	Functional MTI	MIRT734333	24828865
hsa-miR-26a-5p	PIK3CG	5294	Immunohistochemistry//qRT-PCR//Western blot	Functional MTI	MIRT734392	26021873
hsa-miR-26a-5p	IGF1	3479	Luciferase reporter assay//qRT-PCR//Western blot	Functional MTI	MIRT734538	27468358
hsa-miR-26a-5p	PLOD2	5352	Luciferase reporter assay	Functional MTI	MIRT734567	26983694
hsa-miR-26a-5p	PLOD2	5352	Luciferase reporter assay	Functional MTI	MIRT734567	27310702
hsa-miR-26a-5p	FUT8	2530	Flow//Immunofluorescence//Immunohistochemistry//Luciferase reporter assay//qRT-PCR//Western blot	Functional MTI	MIRT734582	27533464
hsa-miR-26a-5p	ST3GAL6	10402	Immunohistochemistry//Luciferase reporter assay//qRT-PCR//Western blot	Functional MTI	MIRT734720	27906498
hsa-miR-26a-5p	NRP1	8829	Immunohistochemistry//Luciferase reporter assay//qRT-PCR//Western blot	Functional MTI	MIRT734833	26406949
hsa-miR-26a-5p	TRPC6	7225	Luciferase reporter assay	Functional MTI	MIRT734994	25801675
hsa-miR-26a-5p	HOXA5	3202	Luciferase reporter assay//qRT-PCR	Functional MTI	MIRT735105	26219418
hsa-miR-26a-5p	NAMPT	10135	ELISA//Luciferase reporter assay//qRT-PCR//Western blot	Functional MTI	MIRT735127	28276108
hsa-miR-26a-5p	LARP1	23367	Immunohistochemistry//Luciferase reporter assay//qRT-PCR//Western blot	Functional MTI	MIRT735305	26063484
hsa-miR-92a-3p	ITGA5	3678	Luciferase reporter assay//Western blot//Microarray	Functional MTI	MIRT003031	19460962
hsa-miR-92a-3p	ARID4B	51742	Luciferase reporter assay	Non-Functional MTI	MIRT004089	17575136
hsa-miR-92a-3p	HIPK3	10114	Luciferase reporter assay	Functional MTI	MIRT004090	17575136
hsa-miR-92a-3p	MYLIP	29116	Luciferase reporter assay	Functional MTI	MIRT004091	17575136
hsa-miR-92a-3p	TP63	8626	Luciferase reporter assay//qRT-PCR//Western blot	Functional MTI	MIRT004281	19608627
hsa-miR-92a-3p	KAT2B	8850	Western blot//Luciferase reporter assay	Non-Functional MTI	MIRT004331	18728182
hsa-miR-92a-3p	ESR2	2100	GFP reporter assay	Functional MTI	MIRT004563	20484043
hsa-miR-92a-3p	TGFBR2	7048	Luciferase reporter assay//Microarray	Non-Functional MTI	MIRT004737	20940405
hsa-miR-92a-3p	BMPR2	659	Luciferase reporter assay//qRT-PCR//Western blot	Non-Functional MTI	MIRT004932	19390056
hsa-miR-92a-3p	CPEB2	132864	Luciferase reporter assay//Northern blot//qRT-PCR	Functional MTI	MIRT005590	20660482
hsa-miR-92a-3p	CDH1	999	Luciferase reporter assay//Northern blot//qRT-PCR	Functional MTI	MIRT006029	21148309
hsa-miR-92a-3p	BCL2L11	10018	qRT-PCR//Western blot	Functional MTI	MIRT006148	21883694
hsa-miR-92a-3p	BCL2L11	10018	Immunohistochemistry//In situ hybridization//Luciferase reporter assay//qRT-PCR//Western blot	Functional MTI	MIRT006148	22895567
hsa-miR-92a-3p	BCL2L11	10018	Luciferase reporter assay//Western blot	Functional MTI	MIRT006148	24375836
hsa-miR-92a-3p	KLF2	10365	Luciferase reporter assay	Functional MTI	MIRT006372	21768538
hsa-miR-92a-3p	KLF2	10365	Immunohistochemistry//qRT-PCR//Western blot	Functional MTI	MIRT006372	27411964
hsa-miR-92a-3p	OSBPL2	9885	CLASH//Luciferase reporter assay	Functional MTI	MIRT049254	23622248
hsa-miR-92a-3p	MAPRE1	22919	CLASH//Luciferase reporter assay//qRT-PCR	Functional MTI	MIRT049331	23622248
hsa-miR-92a-3p	STAT3	6774	Luciferase reporter assay//qRT-PCR//Western blot	Functional MTI	MIRT049359	23820254
hsa-miR-92a-3p	HIPK1	204851	Immunofluorescence//Luciferase reporter assay//Microarray//qRT-PCR//Western blot	Functional MTI	MIRT049450	23868977
hsa-miR-92a-3p	RFFL	117584	CLASH//Luciferase reporter assay	Functional MTI	MIRT049627	23622248
hsa-miR-92a-3p	OSBPL8	114882	CLASH//Luciferase reporter assay	Functional MTI	MIRT049706	23622248
hsa-miR-92a-3p	PCGF5	84333	CLASH//Luciferase reporter assay	Functional MTI	MIRT049737	23622248
hsa-miR-92a-3p	PHLPP1	23239	Immunoblot//Luciferase reporter assay	Functional MTI	MIRT052970	22116552
hsa-miR-92a-3p	NR1H4	9971	Luciferase reporter assay//qRT-PCR//Western blot	Functional MTI	MIRT054133	25095974
hsa-miR-92a-3p	PTEN	5728	Immunohistochemistry//Luciferase reporter assay//qRT-PCR//Western blot	Functional MTI	MIRT054327	24026406
hsa-miR-92a-3p	PTEN	5728	Luciferase reporter assay//qRT-PCR//Western blot	Functional MTI	MIRT054327	26432332
hsa-miR-92a-3p	PTEN	5728	Luciferase reporter assay//qRT-PCR//Western blot	Functional MTI	MIRT054327	27366095
hsa-miR-92a-3p	SOCS5	9655	Luciferase reporter assay//qRT-PCR//Western blot	Functional MTI	MIRT054643	24255059
hsa-miR-92a-3p	RGS5	8490	ChIP-seq//qRT-PCR//Luciferase reporter assay	Functional MTI	MIRT437943	23308108
hsa-miR-92a-3p	MAPK8	5599	qRT-PCR//Luciferase reporter assay//Western blot	Functional MTI	MIRT437964	24705900
hsa-miR-92a-3p	MAP2K4	6416	qRT-PCR//Luciferase reporter assay//Western blot	Functional MTI	MIRT437965	24705900
hsa-miR-92a-3p	DUSP10	11221	ELISA//Luciferase reporter assay//qRT-PCR//Western blot	Functional MTI	MIRT438170	24332650
hsa-miR-92a-3p	CCL8	6355	Luciferase reporter assay//Western blot//qRT-PCR	Functional MTI	MIRT438289	25253336
hsa-miR-92a-3p	DNMT1	1786	Luciferase reporter assay	Functional MTI	MIRT438805	23306545
hsa-miR-92a-3p	RAD21	5885	Luciferase reporter assay//qRT-PCR//Western blot	Functional MTI	MIRT726798	26482648
hsa-miR-92a-3p	CD69	969	Flow//Immunoprecipitaion//Luciferase reporter assay//qRT-PCR//Western blot	Functional MTI	MIRT728022	26937033
hsa-miR-92a-3p	FBXW7	55294	Immunohistochemistry//Luciferase reporter assay//qRT-PCR//Western blot	Functional MTI	MIRT731599	26323375
hsa-miR-92a-3p	FBXW7	55294	Luciferase reporter assay//qRT-PCR//Western blot	Functional MTI	MIRT731599	28069547
hsa-miR-92a-3p	MYCBP2	23077	Luciferase reporter assay//Western blot	Functional MTI	MIRT732768	27620505
hsa-miR-92a-3p	HDAC2	3066	Luciferase reporter assay	Functional MTI	MIRT732940	27884646
hsa-miR-92a-3p	KLF4	9314	Immunohistochemistry//qRT-PCR//Western blot	Functional MTI	MIRT733490	27411964
hsa-miR-92a-3p	LASP1	3927	//Luciferase reporter assay//qRT-PCR//Western blot	Functional MTI	MIRT733594	27895492
hsa-miR-92a-3p	SIRT1	23411	Luciferase reporter assay	Functional MTI	MIRT733655	25550450
hsa-miR-92a-3p	IKZF1	10320	ELISA//Flow//Immunofluorescence//Luciferase reporter assay//qRT-PCR//Western blot	Functional MTI	MIRT735193	25881561
hsa-miR-99a-5p	RAVER2	55225	Immunoprecipitaion//Luciferase reporter assay//Western blot	Functional MTI	MIRT002306	17637574
hsa-miR-99a-5p	FGFR3	2261	Luciferase reporter assay//qRT-PCR//Western blot	Functional MTI	MIRT004243	19843843
hsa-miR-99a-5p	FGFR3	2261	Reporter assay;Western blot	Functional MTI	MIRT004243	21383697
hsa-miR-99a-5p	FGFR3	2261	Luciferase reporter assay//qRT-PCR//Western blot	Functional MTI	MIRT004243	24456664
hsa-miR-99a-5p	SERPINE1	5054	Luciferase reporter assay	Non-Functional MTI	MIRT005973	21175428
hsa-miR-99a-5p	IGF1R	3480	Luciferase reporter assay//qRT-PCR//Western blot	Functional MTI	MIRT006145	21878637
hsa-miR-99a-5p	IGF1R	3480	Luciferase reporter assay//qRT-PCR//Western blot	Functional MTI	MIRT006145	21687694
hsa-miR-99a-5p	IGF1R	3480	Luciferase reporter assay//qRT-PCR//Western blot	Functional MTI	MIRT006145	23503464
hsa-miR-99a-5p	IGF1R	3480	Immunoblot//Luciferase reporter assay//qRT-PCR	Functional MTI	MIRT006145	24410957
hsa-miR-99a-5p	IGF1R	3480	Luciferase reporter assay//qRT-PCR//Western blot	Functional MTI	MIRT006145	28315335
hsa-miR-99a-5p	IGF1R	3480	Luciferase reporter assay//qRT-PCR	Functional MTI	MIRT006145	26455324
hsa-miR-99a-5p	MTOR	2475	Luciferase reporter assay//qRT-PCR//Western blot	Functional MTI	MIRT006146	21878637
hsa-miR-99a-5p	MTOR	2475	FACS//Luciferase reporter assay//qRT-PCR//Western blot	Functional MTI	MIRT006146	22299047
hsa-miR-99a-5p	MTOR	2475	Luciferase reporter assay//qRT-PCR//Western blot	Functional MTI	MIRT006146	23292834
hsa-miR-99a-5p	MTOR	2475	Reporter assay;Western blot	Functional MTI	MIRT006146	21383697
hsa-miR-99a-5p	MTOR	2475	Luciferase reporter assay//qRT-PCR//Western blot	Functional MTI	MIRT006146	22751686
hsa-miR-99a-5p	MTOR	2475	Luciferase reporter assay//Western blot	Functional MTI	MIRT006146	23762265
hsa-miR-99a-5p	MTOR	2475	Luciferase reporter assay//qRT-PCR//Western blot	Functional MTI	MIRT006146	23173671
hsa-miR-99a-5p	MTOR	2475	Luciferase reporter assay//qRT-PCR//Western blot	Functional MTI	MIRT006146	24668416
hsa-miR-99a-5p	MTOR	2475	Luciferase reporter assay//qRT-PCR//Western blot	Functional MTI	MIRT006146	24637915
hsa-miR-99a-5p	MTOR	2475	ChIP-seq//Flow//Immunohistochemistry//Immunoprecipitaion//qRT-PCR//Western blot	Functional MTI	MIRT006146	24810364
hsa-miR-99a-5p	MTOR	2475	Luciferase reporter assay//Microarray//qRT-PCR//Western blot	Functional MTI	MIRT006146	24312487
hsa-miR-99a-5p	MTOR	2475	Immunoblot//Luciferase reporter assay//qRT-PCR	Functional MTI	MIRT006146	25348507
hsa-miR-99a-5p	MTOR	2475	Luciferase reporter assay//qRT-PCR//Western blot	Functional MTI	MIRT006146	23893385
hsa-miR-99a-5p	MTOR	2475	FACS//Luciferase reporter assay//qRT-PCR//Western blot	Functional MTI	MIRT006146	24030073
hsa-miR-99a-5p	MTOR	2475	Luciferase reporter assay	Functional MTI	MIRT006146	27158364
hsa-miR-99a-5p	MTOR	2475	Flow//Immunohistochemistry//qRT-PCR//Western blot	Functional MTI	MIRT006146	28387375
hsa-miR-99a-5p	AGO2	27161	Luciferase reporter assay//qRT-PCR//Western blot	Functional MTI	MIRT027394	24732044
hsa-miR-99a-5p	CAPNS1	826	Luciferase reporter assay//qRT-PCR//Western blot	Functional MTI	MIRT048635	27994509
hsa-miR-99a-5p	MTMR3	8897	Luciferase reporter assay//qRT-PCR//Western blot	Functional MTI	MIRT053347	23731011
hsa-miR-99a-5p	SMARCA5	8467	Western blot	Functional MTI	MIRT054067	22525276
hsa-miR-99a-5p	SMARCA5	8467	Luciferase reporter assay//Microarray//qRT-PCR//Western blot	Functional MTI	MIRT054067	24312487
hsa-miR-99a-5p	HOXA1	3198	Luciferase reporter assay//Microarray//qRT-PCR//Western blot	Functional MTI	MIRT054708	24312487
hsa-miR-99a-5p	HOXA1	3198	Luciferase reporter assay//qRT-PCR//Western blot	Non-Functional MTI	MIRT054708	28228659
hsa-miR-99a-5p	HOXA1	3198	Luciferase reporter assay//qRT-PCR//Western blot	Functional MTI	MIRT054708	26417931
hsa-miR-99a-5p	TRIB2	28951	Luciferase reporter assay	Functional MTI	MIRT298003	24191888
hsa-miR-99a-5p	FKBP5	2289	FACS//Luciferase reporter assay//qRT-PCR//Western blot	Functional MTI	MIRT437608	24030073
hsa-miR-99a-5p	CTDSPL	10217	Luciferase reporter assay	Functional MTI	MIRT438191	24191888
hsa-miR-99a-5p	AKT1	207	Luciferase reporter assay	Functional MTI	MIRT731064	25187230
hsa-miR-99a-5p	AKT1	207	Luciferase reporter assay	Functional MTI	MIRT731064	27158364
hsa-miR-99a-5p	NOX4	50507	Luciferase reporter assay//qRT-PCR//Western blot	Functional MTI	MIRT732993	26986073
hsa-miR-99b-5p	RAVER2	55225	Immunoprecipitaion//Luciferase reporter assay//Western blot	Functional MTI	MIRT002307	17637574
hsa-miR-99b-5p	MTOR	2475	FACS//Luciferase reporter assay//qRT-PCR//Western blot	Functional MTI	MIRT006564	22299047
hsa-miR-99b-5p	MTOR	2475	Luciferase reporter assay//qRT-PCR//Western blot	Functional MTI	MIRT006564	24668416
hsa-miR-99b-5p	MTOR	2475	Immunohistochemistry//Luciferase reporter assay//qRT-PCR//Western blot	Functional MTI	MIRT006564	26259252
hsa-miR-99b-5p	IGF1R	3480	Luciferase reporter assay//qRT-PCR//Western blot	Functional MTI	MIRT250248	26297545
hsa-miR-99b-5p	ARID3A	1820	Luciferase reporter assay//qRT-PCR//Western blot	Functional MTI	MIRT735257	28408353

## Sheet: ST6. DE miRNA details
Supplementary table 6. SF EV miRNAs and results of differential expression analysis
miRNA	Average read count (log2 CPM)	Log2 Fold Change (High vs. low-grade inflammation)	P-value	Adjusted P-value
hsa-miR-4508	5.78446	-3.61396	1.21e-06	0.000394151
hsa-miR-223-3p	9.06726	3.59301	4.94e-06	0.000642203
hsa-miR-3529-3p	9.01245	2.74388	7.9e-06	0.000642203
hsa-miR-615-3p	9.32035	-2.62109	6.03e-06	0.000642203
hsa-miR-1976	5.64741	3.69658	1.83e-05	0.00114664
hsa-miR-543	7.73845	-2.66043	2.12e-05	0.00114664
hsa-miR-146b-3p	8.43492	2.48527	3.81e-05	0.00135959
hsa-miR-338-5p	5.41057	3.49378	3.3e-05	0.00135959
hsa-miR-433-3p	7.38169	-2.35591	4.18e-05	0.00135959
hsa-miR-485-3p	5.58613	-2.91313	3.62e-05	0.00135959
hsa-miR-101-3p	10.1024	2.33109	5.15e-05	0.00152037
hsa-miR-27a-5p	11.1881	2.02812	5.65e-05	0.00152904
hsa-miR-361-3p	11.3768	1.91382	7.06e-05	0.00176393
hsa-miR-3614-5p	6.07847	3.71581	8.02e-05	0.00186214
hsa-miR-106b-3p	10.3816	2.21	0.000107831	0.00188664
hsa-miR-142-5p	7.78373	2.28895	9.95e-05	0.00188664
hsa-miR-150-3p	7.13625	3.55495	0.000121906	0.00188664
hsa-miR-223-5p	9.11354	2.37883	0.000120953	0.00188664
hsa-miR-28-3p	12.422	1.86553	0.00011828	0.00188664
hsa-miR-451a	6.85808	-3.84446	0.000105048	0.00188664
hsa-miR-455-5p	7.1013	-2.284	9.74e-05	0.00188664
hsa-miR-143-3p	10.9931	2.65523	0.000137937	0.00203771
hsa-miR-1228-5p	4.98594	-3.93778	0.000149209	0.00210839
hsa-miR-30e-3p	11.5507	1.9647	0.000166218	0.00225087
hsa-miR-486-5p	9.93284	-2.95686	0.000177295	0.00230484
hsa-miR-1273h-3p	5.21771	2.86533	0.000204634	0.00255793
hsa-miR-150-5p	9.65882	3.58609	0.000250212	0.00301181
hsa-miR-378c	7.66643	2.1005	0.000322372	0.00361064
hsa-miR-4448	4.42465	-2.84033	0.000333289	0.00361064
hsa-miR-92b-5p	7.77692	-2.49243	0.000327842	0.00361064
hsa-miR-103b	8.56619	2.1025	0.000462913	0.0047609
hsa-miR-941	11.4121	2.04282	0.000468766	0.0047609
hsa-miR-103a-3p	7.69129	1.94557	0.000532317	0.00524251
hsa-miR-1246	10.4042	2.09395	0.000607505	0.00564111
hsa-miR-125b-1-3p	7.65697	-1.67424	0.000593275	0.00564111
hsa-miR-140-3p	12.7343	1.71789	0.000799126	0.0066792
hsa-miR-214-5p	4.34041	-2.29066	0.00079386	0.0066792
hsa-miR-378a-3p	13.0475	1.85917	0.000782102	0.0066792
hsa-miR-769-5p	9.15241	1.983	0.000801504	0.0066792
hsa-miR-574-3p	8.84242	-1.58545	0.000964245	0.00783449
hsa-miR-1180-3p	8.18488	-2.21291	0.00106583	0.00844865
hsa-miR-155-5p	10.3258	1.81333	0.00112286	0.00868878
hsa-miR-629-5p	8.92221	2.41396	0.00124466	0.00940731
hsa-miR-328-3p	9.12857	-1.71204	0.00141733	0.0104689
hsa-miR-3690	5.09135	3.22304	0.00162964	0.0117696
hsa-miR-7704	8.3765	-1.80665	0.00208837	0.0147548
hsa-miR-221-5p	9.06092	1.66865	0.00222708	0.0150792
hsa-miR-486-3p	5.48914	-2.43795	0.00221882	0.0150792
hsa-miR-142-3p	7.32746	1.92129	0.00235903	0.0155866
hsa-miR-589-5p	6.60296	2.28009	0.00239794	0.0155866
hsa-miR-192-5p	8.25048	1.56161	0.00311359	0.0198415
hsa-miR-618	3.66529	2.55499	0.00349438	0.0218399
hsa-miR-21-5p	16.6115	1.4468	0.00362045	0.0222009
hsa-miR-21-3p	6.7345	1.98731	0.00426477	0.0256676
hsa-miR-345-5p	5.85596	1.9097	0.00438029	0.0258835
hsa-miR-214-3p	6.74773	-1.75534	0.00446084	0.0258888
hsa-miR-532-5p	12.5047	1.31486	0.00473119	0.0269761
hsa-miR-378e	5.42921	1.85912	0.00511164	0.0286428
hsa-miR-185-3p	6.32225	2.02794	0.00553901	0.0305115
hsa-miR-6787-3p	3.5495	-2.73982	0.00567178	0.0307222
hsa-miR-25-3p	13.0206	1.31375	0.0059243	0.0310548
hsa-miR-503-5p	4.22654	2.25683	0.00585845	0.0310548
hsa-miR-3120-5p	4.61388	-1.83356	0.00628995	0.0324481
hsa-miR-203b-5p	3.84414	-2.124	0.00659904	0.0335107
hsa-miR-500a-3p	7.66946	1.404	0.00683773	0.0341886
hsa-miR-3622a-5p	4.35652	-2.52965	0.00734125	0.0356106
hsa-miR-7-5p	4.55838	1.86375	0.00723268	0.0356106
hsa-miR-365a-5p	5.30071	-2.29351	0.00787039	0.0376158
hsa-miR-23b-3p	9.80387	-1.49862	0.00817958	0.038527
hsa-miR-424-3p	6.51604	2.04272	0.00924431	0.04292
hsa-miR-501-3p	8.93616	1.29234	0.00940413	0.0430471
hsa-miR-92b-3p	12.614	-1.38431	0.00967497	0.0436717
hsa-miR-146b-5p	13.6939	1.41844	0.00992233	0.0441747
hsa-miR-185-5p	8.62801	1.28091	0.0102033	0.0448118
hsa-miR-23b-5p	6.20618	-1.53436	0.0105675	0.0457927
hsa-miR-378f	5.3865	1.91114	0.0110533	0.0472674
hsa-miR-27b-5p	5.62573	-1.35573	0.0112772	0.0475985
hsa-miR-1306-5p	3.58429	-2.31917	0.0119571	0.0498214
hsa-miR-450b-5p	4.57842	2.33601	0.0122248	0.050292
hsa-miR-127-5p	6.08997	1.91857	0.0133175	0.0541022
hsa-miR-6892-5p	4.01204	2.20808	0.0137055	0.0549913
hsa-miR-330-3p	7.40675	1.32068	0.0141618	0.0561291
hsa-miR-450a-5p	4.9682	1.83485	0.0145191	0.0568518
hsa-miR-6842-3p	5.37303	1.80158	0.0150125	0.0580841
hsa-miR-146a-5p	11.4948	1.5727	0.0156238	0.0589999
hsa-miR-200c-3p	5.50059	1.37779	0.0157938	0.0589999
hsa-miR-320c	7.83209	-1.1893	0.0156088	0.0589999
hsa-miR-224-5p	4.99376	-1.90051	0.0161339	0.0595854
hsa-miR-502-3p	5.41664	1.63164	0.0163646	0.0597583
hsa-miR-15b-5p	4.49011	2.02464	0.0168867	0.0600572
hsa-miR-3074-3p	4.21168	-1.6318	0.0170008	0.0600572
hsa-miR-654-3p	8.13912	-1.32239	0.016829	0.0600572
hsa-miR-193b-5p	5.60847	-1.73747	0.0173796	0.060735
hsa-miR-495-3p	5.67871	-1.45294	0.018199	0.0629221
hsa-miR-1249-3p	4.69169	-1.6933	0.0186295	0.0637325
hsa-miR-199a-5p	11.1297	-1.23949	0.0201661	0.0682706
hsa-let-7a-3p	6.41695	-1.38402	0.0209452	0.0694613
hsa-miR-411-5p	5.98685	-1.24878	0.020864	0.0694613
hsa-miR-181a-3p	6.93501	1.58082	0.0218101	0.0715988
hsa-miR-548e-3p	4.25727	2.07872	0.0249567	0.0803061
hsa-miR-27b-3p	12.2989	-0.980312	0.0266189	0.0848153
hsa-miR-485-5p	7.80628	-1.16486	0.0269452	0.0850211
hsa-miR-125b-5p	12.9238	-1.18185	0.0283597	0.0885366
hsa-miR-99a-5p	15.0335	-1.23338	0.0286041	0.0885366
hsa-miR-361-5p	6.51003	1.58031	0.0306846	0.0932009
hsa-miR-421	4.92843	1.59496	0.0306455	0.0932009
hsa-miR-619-5p	7.33298	1.3562	0.0311732	0.0938082
hsa-miR-195-3p	7.30617	-1.07702	0.0314619	0.0938083
hsa-miR-1303	5.31948	1.33875	0.0343677	0.101541
hsa-miR-181a-5p	10.1854	0.913063	0.0357165	0.104575
hsa-miR-1248	5.0287	1.71713	0.0384523	0.11158
hsa-let-7b-3p	8.03195	-1.00126	0.0388893	0.11185
hsa-miR-340-3p	4.93992	1.71125	0.0392899	0.112011
hsa-miR-125a-5p	12.9373	-0.961664	0.0437553	0.118371
hsa-miR-139-5p	6.25998	-1.50161	0.0434827	0.118371
hsa-miR-194-5p	4.36177	1.31757	0.0431145	0.118371
hsa-miR-203a-3p	5.45935	-1.69728	0.0423017	0.118371
hsa-miR-320b	9.45575	-0.819261	0.0428842	0.118371
hsa-miR-337-3p	4.36692	-1.22228	0.0442521	0.118371
hsa-miR-425-5p	7.83788	1.03335	0.0444345	0.118371
hsa-miR-708-3p	5.64339	1.48703	0.0424864	0.118371
hsa-miR-140-5p	6.53419	-1.28558	0.0452835	0.118687
hsa-miR-889-3p	6.00678	1.31829	0.0449667	0.118687
hsa-miR-24-3p	10.8406	-1.0417	0.0498339	0.12854
hsa-miR-625-3p	6.40721	1.10779	0.0498178	0.12854
hsa-miR-6503-3p	4.29631	1.58573	0.052232	0.133664
hsa-miR-26a-2-3p	3.91758	-1.32034	0.0594437	0.150275
hsa-miR-574-5p	7.87317	-0.850388	0.0596477	0.150275
hsa-miR-148b-5p	4.33431	1.39126	0.0629129	0.156789
hsa-miR-222-5p	5.46468	1.60331	0.0631979	0.156789
hsa-miR-652-3p	6.19021	1.06426	0.0711647	0.175216
hsa-miR-136-5p	3.50757	-1.4152	0.0755235	0.18455
hsa-miR-146a-3p	3.4347	1.87533	0.0787375	0.188584
hsa-miR-31-5p	4.78382	1.27736	0.0789152	0.188584
hsa-miR-3934-5p	4.78125	1.37491	0.0779061	0.188584
hsa-miR-2110	9.7912	-0.85559	0.080722	0.190337
hsa-miR-363-3p	6.06864	1.36232	0.0814058	0.190337
hsa-miR-582-3p	5.66441	1.34632	0.0808473	0.190337
hsa-miR-148b-3p	10.2134	0.756235	0.086876	0.201676
hsa-miR-16-5p	7.23776	1.16639	0.091007	0.209768
hsa-miR-22-5p	6.388	-0.915762	0.0957007	0.219033
hsa-miR-98-5p	7.10801	-0.856409	0.105556	0.239899
hsa-miR-92a-1-5p	4.68428	-0.968246	0.112784	0.254547
hsa-miR-125a-3p	7.33711	0.841613	0.116681	0.261527
hsa-miR-191-5p	12.6672	0.690914	0.120758	0.268811
hsa-let-7d-3p	9.85872	-0.631627	0.122911	0.271741
hsa-miR-17-5p	5.94179	1.07476	0.12688	0.278621
hsa-miR-455-3p	5.3227	-0.983256	0.131172	0.284205
hsa-let-7e-3p	4.96109	-0.853857	0.133756	0.287602
hsa-miR-186-5p	9.65158	0.815125	0.134509	0.287602
hsa-miR-7705	4.11582	-1.158	0.13548	0.287785
hsa-miR-766-3p	4.82006	0.942393	0.138168	0.291587
hsa-miR-199b-5p	10.2068	-0.756864	0.139247	0.291969
hsa-miR-26a-5p	14.6425	-0.741195	0.141571	0.29494
hsa-miR-148a-5p	8.35927	0.608845	0.154227	0.31926
hsa-miR-30e-5p	9.39835	0.870172	0.1567	0.320616
hsa-miR-654-5p	7.01048	-0.721734	0.156855	0.320616
hsa-miR-99b-3p	10.3834	0.615873	0.159512	0.324009
hsa-miR-7706	6.2397	0.830843	0.162122	0.327266
hsa-miR-107	4.31316	0.859204	0.168256	0.33548
hsa-miR-3609	5.45798	-1.03459	0.167316	0.33548
hsa-miR-184	6.91971	-1.01097	0.171388	0.339641
hsa-miR-323a-3p	7.97221	-0.612931	0.177624	0.349865
hsa-miR-126-3p	6.54942	-0.896594	0.182527	0.357357
hsa-miR-125b-2-3p	9.28462	0.572399	0.193522	0.376615
hsa-miR-708-5p	4.10325	1.02387	0.196957	0.381017
hsa-miR-3145-5p	4.9174	-1.16044	0.199652	0.383947
hsa-miR-30c-1-3p	4.29926	0.872721	0.210635	0.402685
hsa-miR-3177-3p	3.98585	1.06193	0.213806	0.406356
hsa-miR-1183	3.35385	-1.39919	0.223219	0.416932
hsa-miR-139-3p	4.91916	-1.08837	0.222036	0.416932
hsa-miR-342-3p	8.81869	0.609874	0.221626	0.416932
hsa-miR-26b-3p	5.90282	0.747747	0.231844	0.430567
hsa-miR-339-3p	5.38093	0.678229	0.23465	0.433302
hsa-miR-29b-3p	4.44232	0.888292	0.237968	0.434529
hsa-miR-93-5p	7.85221	0.728059	0.237988	0.434529
hsa-miR-760	4.38394	-1.04212	0.239653	0.435124
hsa-miR-197-3p	9.07994	-0.524601	0.24444	0.44135
hsa-miR-196b-5p	5.72733	-0.726361	0.249555	0.444841
hsa-miR-323b-3p	6.79975	-0.660775	0.247877	0.444841
hsa-miR-425-3p	5.79567	0.634455	0.25048	0.444841
hsa-miR-23a-5p	5.44802	-0.738595	0.255833	0.449436
hsa-miR-3909	5.43714	-0.663085	0.254921	0.449436
hsa-let-7e-5p	10.6565	-0.473201	0.265929	0.459091
hsa-miR-128-3p	10.4035	-0.483364	0.265343	0.459091
hsa-miR-24-2-5p	7.18199	-0.670788	0.266979	0.459091
hsa-miR-3613-3p	9.41168	-0.519833	0.262957	0.459091
hsa-miR-22-3p	11.1609	-0.492137	0.283484	0.484907
hsa-miR-6716-3p	4.33454	-1.1035	0.288456	0.490828
hsa-let-7i-5p	13.7136	0.429638	0.292807	0.495636
hsa-miR-1-3p	8.25315	-0.646188	0.300777	0.504081
hsa-miR-196a-5p	7.68942	-0.620282	0.300898	0.504081
hsa-miR-3615	10.9665	0.601147	0.307245	0.510577
hsa-miR-493-5p	7.89282	0.428128	0.307917	0.510577
hsa-miR-30a-5p	10.942	0.46533	0.311166	0.513344
hsa-miR-20a-5p	6.00647	0.602521	0.314818	0.516747
hsa-miR-378i	4.32909	0.704654	0.318949	0.520897
hsa-miR-182-5p	5.95444	0.892398	0.324192	0.52419
hsa-miR-4468	4.75556	-1.61072	0.322581	0.52419
hsa-miR-379-5p	8.2056	0.433696	0.339915	0.546893
hsa-let-7d-5p	10.3969	-0.401339	0.347817	0.55685
hsa-miR-193a-5p	8.55979	0.416194	0.356608	0.56261
hsa-miR-493-3p	5.88597	-0.489767	0.354593	0.56261
hsa-miR-6747-3p	4.25377	-0.673649	0.355457	0.56261
hsa-miR-134-5p	9.43285	0.394332	0.364138	0.569342
hsa-miR-151a-3p	12.9879	0.406063	0.364379	0.569342
hsa-miR-3613-5p	3.88521	-0.634444	0.367217	0.571032
hsa-miR-95-3p	6.71699	0.49322	0.370511	0.573409
hsa-miR-122-5p	9.6661	-0.752312	0.381671	0.582362
hsa-miR-30d-5p	14.3584	0.31765	0.378779	0.582362
hsa-miR-9-5p	6.08781	-0.539254	0.380142	0.582362
hsa-let-7f-5p	13.6498	0.326594	0.395824	0.594692
hsa-miR-200b-3p	5.88936	0.497354	0.397339	0.594692
hsa-miR-339-5p	6.37471	0.484239	0.393915	0.594692
hsa-miR-432-5p	8.81133	-0.384477	0.398901	0.594692
hsa-miR-487b-3p	4.5356	-0.710578	0.391886	0.594692
hsa-miR-130b-5p	7.15635	-0.399319	0.400969	0.595045
hsa-miR-505-5p	4.82967	-0.450348	0.412118	0.60881
hsa-miR-151a-5p	5.40183	-0.430289	0.421141	0.61377
hsa-miR-374a-3p	5.77872	0.403392	0.420299	0.61377
hsa-miR-505-3p	6.96249	0.428085	0.417823	0.61377
hsa-miR-548o-3p	4.64406	0.555451	0.43377	0.626556
hsa-miR-10b-5p	14.9666	-0.291923	0.45699	0.655129
hsa-miR-30a-3p	9.22231	0.321271	0.457583	0.655129
hsa-miR-28-5p	7.5407	0.329463	0.469858	0.669754
hsa-miR-145-5p	4.55201	0.789157	0.484392	0.672767
hsa-miR-3184-3p	10.7626	-0.319292	0.475812	0.672767
hsa-miR-329-3p	5.05493	-0.518095	0.477856	0.672767
hsa-miR-340-5p	8.05098	0.366574	0.483882	0.672767
hsa-miR-382-3p	6.24411	0.425292	0.480962	0.672767
hsa-miR-8485	5.44575	-0.433751	0.481137	0.672767
hsa-miR-145-3p	4.26671	0.510232	0.495378	0.682194
hsa-miR-484	8.91065	-0.33588	0.493745	0.682194
hsa-miR-3605-3p	5.55941	-0.50622	0.507138	0.689623
hsa-miR-381-3p	9.57601	-0.287221	0.505173	0.689623
hsa-miR-660-5p	6.00352	0.505882	0.506439	0.689623
hsa-miR-1291	5.29615	0.535864	0.510261	0.690978
hsa-miR-1271-5p	4.77483	0.429761	0.515375	0.692136
hsa-miR-181b-5p	8.52274	0.283617	0.514918	0.692136
hsa-miR-331-3p	4.28013	0.446539	0.519889	0.695324
hsa-miR-152-3p	12.2805	0.26182	0.528202	0.701228
hsa-miR-3928-3p	4.82086	0.471053	0.528618	0.701228
hsa-miR-210-3p	8.96424	0.352539	0.532809	0.703914
hsa-miR-99b-5p	14.7601	0.240123	0.54436	0.716263
hsa-miR-193b-3p	4.41142	0.470186	0.549898	0.720633
hsa-miR-409-5p	5.4413	0.322595	0.554135	0.720918
hsa-miR-653-5p	4.27312	0.550302	0.554553	0.720918
hsa-let-7g-5p	12.4524	0.259614	0.568757	0.736439
hsa-miR-664a-3p	6.12642	-0.302298	0.571567	0.737139
hsa-miR-3074-5p	6.69376	-0.271018	0.575888	0.739777
hsa-miR-218-5p	4.18664	0.460757	0.584513	0.74696
hsa-miR-30c-2-3p	4.47344	-0.442428	0.588375	0.74696
hsa-miR-92a-3p	15.2019	0.25838	0.587134	0.74696
hsa-miR-1226-5p	4.31756	-0.41929	0.595822	0.753471
hsa-miR-10b-3p	4.47405	-0.357503	0.60465	0.759073
hsa-miR-127-3p	11.0649	0.234963	0.604923	0.759073
hsa-miR-378a-5p	4.65407	0.386871	0.612448	0.76556
hsa-miR-3173-5p	3.92898	0.495832	0.619761	0.765865
hsa-miR-3201	6.14398	0.269743	0.616854	0.765865
hsa-miR-664a-5p	6.90208	0.249285	0.618967	0.765865
hsa-let-7b-5p	14.7122	-0.173021	0.630985	0.776781
hsa-miR-181a-2-3p	8.42729	0.227445	0.643884	0.777045
hsa-miR-181d-5p	5.9425	-0.264003	0.640298	0.777045
hsa-miR-200a-3p	4.54812	0.356561	0.633939	0.777045
hsa-miR-342-5p	7.69271	0.229196	0.643852	0.777045
hsa-miR-423-3p	12.6269	-0.160803	0.638816	0.777045
hsa-miR-4773	3.98274	-0.407911	0.645545	0.777045
hsa-miR-222-3p	13.7005	-0.160272	0.679773	0.815226
hsa-let-7a-5p	15.0741	-0.148217	0.690625	0.825195
hsa-miR-1228-3p	4.51012	-0.343036	0.693542	0.825646
hsa-miR-27a-3p	12.2748	-0.200758	0.700325	0.830678
hsa-miR-409-3p	13.0121	-0.158704	0.709665	0.83868
hsa-miR-4326	4.89545	0.529144	0.712233	0.83868
hsa-miR-320d	5.86961	-0.181591	0.718105	0.842542
hsa-miR-1468-5p	4.45878	-0.297931	0.730383	0.853865
hsa-miR-1307-3p	11.2438	-0.127644	0.738914	0.857668
hsa-miR-511-5p	7.56505	-0.18295	0.7363	0.857668
hsa-miR-3158-3p	4.24975	-0.23559	0.760986	0.87993
hsa-miR-374a-5p	5.54897	-0.175077	0.763508	0.87993
hsa-miR-1244	4.41057	0.220536	0.785165	0.880774
hsa-miR-15b-3p	3.91978	0.256701	0.772225	0.880774
hsa-miR-26b-5p	9.90424	-0.140561	0.787682	0.880774
hsa-miR-29c-3p	6.29277	-0.148215	0.790111	0.880774
hsa-miR-30b-5p	7.69156	0.171743	0.787898	0.880774
hsa-miR-30c-5p	11.6887	-0.13973	0.787863	0.880774
hsa-miR-3184-5p	7.06266	0.13364	0.776655	0.880774
hsa-miR-34a-5p	5.06318	-0.161654	0.779	0.880774
hsa-miR-758-3p	4.16546	-0.208605	0.771767	0.880774
hsa-miR-183-5p	5.86579	-0.181184	0.816159	0.902217
hsa-miR-365b-5p	5.94589	-0.149713	0.814102	0.902217
hsa-miR-16-2-3p	7.45847	0.102015	0.819016	0.902306
hsa-miR-10a-5p	13.4345	0.0798586	0.850436	0.927489
hsa-miR-1296-5p	4.03424	-0.123808	0.849088	0.927489
hsa-miR-136-3p	5.5701	0.149316	0.844935	0.927489
hsa-miR-221-3p	11.5687	-0.110017	0.854084	0.928352
hsa-miR-23a-3p	11.8099	-0.0863662	0.866124	0.929011
hsa-miR-382-5p	8.88753	-0.0830161	0.86554	0.929011
hsa-miR-532-3p	4.59569	-0.123269	0.862156	0.929011
hsa-miR-504-5p	3.69608	0.18912	0.873578	0.933924
hsa-miR-362-5p	4.59159	0.0968908	0.88018	0.937897
hsa-miR-25-5p	5.45848	-0.086348	0.883787	0.938662
hsa-let-7c-5p	13.514	-0.0542122	0.894035	0.945593
hsa-miR-29a-3p	9.44615	-0.0627937	0.896132	0.945593
hsa-miR-744-5p	9.83081	0.0493313	0.905682	0.952578
hsa-miR-320e	4.5084	0.0680653	0.915851	0.960167
hsa-miR-628-3p	4.68323	0.0577691	0.921361	0.962837
hsa-miR-431-3p	4.14079	0.0728609	0.930835	0.969619
hsa-let-7f-1-3p	4.54835	-0.0556264	0.934291	0.96997
hsa-miR-370-3p	9.16946	-0.0348214	0.940532	0.97039
hsa-miR-132-3p	5.4526	-0.0380654	0.950931	0.978015
hsa-miR-1301-3p	7.65575	-0.01877	0.969291	0.993752
hsa-miR-100-5p	16.7056	-0.0148642	0.976195	0.996932
hsa-miR-148a-3p	15.7774	0.00274054	0.995297	0.996932
hsa-miR-29c-5p	4.488	0.00487255	0.994088	0.996932
hsa-miR-324-3p	4.96037	-0.0115597	0.985214	0.996932
hsa-miR-423-5p	8.6264	0.00165725	0.996932	0.996932
hsa-miR-494-3p	6.68898	0.0114637	0.987547	0.996932
hsa-miR-671-3p	8.5373	-0.0129267	0.981445	0.996932

## Sheet: ST7. Targets of inflam DE miRNA
Supplementary table 7. Gene targets of the 49 SF EV miRNA significantly enriched in RA joints with high-grade inflammation
miRNA	Target Gene	Entrez ID	Experimental evidence	Support Type	miRTarBase ID	Reference (PMID)
hsa-miR-101-3p	CCND1	595	Western blot	Functional MTI	MIRT734413	26286725
hsa-miR-101-3p	PRKAB1	5564	Luciferase reporter assay//Microarray//qRT-PCR//Western blot	Functional MTI	MIRT733406	27145268
hsa-miR-101-3p	SOX9	6662	//Western blot//Luciferase reporter assay	Functional MTI	MIRT007091	28147312
hsa-miR-101-3p	GRSF1	2926	Luciferase reporter assay	Functional MTI	MIRT734588	26984403
hsa-miR-101-3p	CTNNB1	1499	Western blot	Functional MTI	MIRT734412	26286725
hsa-miR-101-3p	EED	8726	Western blot	Functional MTI	MIRT004086	19008416
hsa-miR-101-3p	ZEB1	6935	Luciferase reporter assay//qRT-PCR//Western blot	Functional MTI	MIRT053160	28109909
hsa-miR-101-3p	KLF6	1316	qRT-PCR//Luciferase reporter assay//Immunoprecipitaion//Western blot	Functional MTI	MIRT054869	25230316
hsa-miR-101-3p	EYA1	2138	Luciferase reporter assay//Western blot	Functional MTI	MIRT734528	27082308
hsa-miR-101-3p	ZEB2	9839	Luciferase reporter assay//qRT-PCR//Western blot	Functional MTI	MIRT054930	28109909
hsa-miR-101-3p	ATXN1	6310	Luciferase reporter assay//qRT-PCR//Western blot	Functional MTI	MIRT000379	18758459
hsa-miR-101-3p	CDH5	1003	Luciferase reporter assay//Western blot	Functional MTI	MIRT053051	23554480
hsa-miR-101-3p	SRF	6722	Luciferase reporter assay//qRT-PCR//Western blot	Functional MTI	MIRT734098	28251884
hsa-miR-101-3p	ZEB2	9839	Immunofluorescence//Luciferase reporter assay//Western blot	Functional MTI	MIRT054930	24677166
hsa-miR-101-3p	ZEB1	6935	Luciferase reporter assay//qRT-PCR//Western blot	Functional MTI	MIRT053160	27429852
hsa-miR-101-3p	MYCN	4613	Luciferase reporter assay//Reporter assay	Functional MTI	MIRT000378	14697198
hsa-miR-101-3p	SOX9	6662	Luciferase reporter assay//qRT-PCR//Western blot	Functional MTI	MIRT007091	23178713
hsa-miR-101-3p	APP	351	Luciferase reporter assay//qRT-PCR//Western blot	Functional MTI	MIRT000430	21172309
hsa-miR-101-3p	VEGFA	7422	Luciferase reporter assay//qRT-PCR	Functional MTI	MIRT027248	23608225
hsa-miR-101-3p	STMN1	3925	Luciferase reporter assay//Microarray//qRT-PCR//Western blot	Functional MTI	MIRT006149	21915098
hsa-miR-101-3p	VEGFA	7422	Luciferase reporter assay	Functional MTI	MIRT027248	25658842
hsa-miR-101-3p	ARID1A	8289	Western blot	Non-Functional MTI	MIRT004027	19008416
hsa-miR-101-3p	MCL1	4170	qRT-PCR//Western blot	Functional MTI	MIRT003921	21993632
hsa-miR-101-3p	FOS	2353	qRT-PCR//Luciferase reporter assay//Western blot	Functional MTI	MIRT001219	19133651
hsa-miR-101-3p	FOS	2353	Western blot	Non-Functional MTI	MIRT001219	19008416
hsa-miR-101-3p	MYCN	4613	Reporter assay	Functional MTI	MIRT000378	21654684
hsa-miR-101-3p	ATG4D	84971	Luciferase reporter assay//Microarray//qRT-PCR//Western blot	Functional MTI	MIRT006151	21915098
hsa-miR-101-3p	ZEB1	6935	Immunofluorescence//Luciferase reporter assay//Western blot	Functional MTI	MIRT053160	24677166
hsa-miR-101-3p	NLK	51701	Luciferase reporter assay	Functional MTI	MIRT438193	24189458
hsa-miR-101-3p	SUZ12	23512	Western blot	Non-Functional MTI	MIRT004084	19008416
hsa-miR-101-3p	ATM	472	Luciferase reporter assay//qRT-PCR	Functional MTI	MIRT005560	20617180
hsa-miR-101-3p	EZH2	2146	Immunohistochemistry//Luciferase reporter assay//qRT-PCR//Western blot	Functional MTI	MIRT000381	27620004
hsa-miR-101-3p	MITF	4286	Luciferase reporter assay//qRT-PCR//Western blot	Functional MTI	MIRT438717	23962556
hsa-miR-101-3p	NOTCH1	4851	Luciferase reporter assay//qRT-PCR//Western blot	Functional MTI	MIRT733015	27666896
hsa-miR-101-3p	RHOA	387	Luciferase reporter assay//qRT-PCR//Western blot	Functional MTI	MIRT733752	28109909
hsa-miR-101-3p	DNMT3A	1788	Immunohistochemistry//Luciferase reporter assay//qRT-PCR//Western blot	Functional MTI	MIRT007188	23124077
hsa-miR-101-3p	PIM1	5292	Luciferase reporter assay//Western blot	Functional MTI	MIRT218892	26693056
hsa-miR-101-3p	VEGFC	7424	Luciferase reporter assay//qRT-PCR//Western blot	Functional MTI	MIRT732064	26299768
hsa-miR-101-3p	EZH2	2146	Luciferase reporter assay//qRT-PCR//Western blot	Functional MTI	MIRT000381	19008416
hsa-miR-101-3p	EZH2	2146	Luciferase reporter assay//qRT-PCR	Functional MTI	MIRT000381	24211736
hsa-miR-101-3p	ITGA3	3675	Luciferase reporter assay//qRT-PCR//Western blot	Functional MTI	MIRT735075	28102841
hsa-miR-101-3p	RAC1	5879	Luciferase reporter assay//qRT-PCR//Western blot	Functional MTI	MIRT027282	28109909
hsa-miR-101-3p	STMN1	3925	Luciferase reporter assay	Functional MTI	MIRT006149	23071542
hsa-miR-101-3p	EZH2	2146	Microarray//QRTPCR//Western blot	Functional MTI	MIRT000381	23557329
hsa-miR-101-3p	ATP5B	506	qRT-PCR//Western blot//Reporter assay;Western blot;qRT-PCR;Other	Functional MTI	MIRT005602	21291913
hsa-miR-101-3p	MTOR	2475	qRT-PCR//Western blot	Functional MTI	MIRT054040	26458815
hsa-miR-101-3p	EZH2	2146	Immunoblot//Immunohistochemistry//Luciferase reporter assay//Microarray//qRT-PCR	Functional MTI	MIRT000381	21368858
hsa-miR-101-3p	RAP1B	5908	qRT-PCR//Luciferase reporter assay//Western blot	Functional MTI	MIRT188232	24697700
hsa-miR-101-3p	MCL1	4170	Luciferase reporter assay//Western blot	Functional MTI	MIRT003921	20829195
hsa-miR-101-3p	JAK2	3717	Luciferase reporter assay//qRT-PCR//Western blot	Functional MTI	MIRT379479	26498873
hsa-miR-101-3p	EZH2	2146	Luciferase reporter assay//Western blot	Functional MTI	MIRT000381	19258506
hsa-miR-101-3p	CDK8	1024	Luciferase reporter assay//Western blot	Functional MTI	MIRT734411	26286725
hsa-miR-101-3p	APP	351	qRT-PCR//Luciferase reporter assay//Western blot	Functional MTI	MIRT000430	20395292
hsa-miR-101-3p	TET2	54790	Luciferase reporter assay	Functional MTI	MIRT210927	24120864
hsa-miR-101-3p	RAB5A	5868	Flow//Luciferase reporter assay//qRT-PCR//Western blot	Functional MTI	MIRT006150	24788845
hsa-miR-101-3p	PTGS2	5743	Luciferase reporter assay//qRT-PCR//Western blot	Functional MTI	MIRT004297	26556718
hsa-miR-101-3p	MEIS1	4211	Western blot	Functional MTI	MIRT027307	18308931
hsa-miR-101-3p	EZH2	2146	Luciferase reporter assay//Reporter assay	Functional MTI	MIRT000381	14697198
hsa-miR-101-3p	SNHG1	23642	//Luciferase reporter assay//qRT-PCR	Functional MTI	MIRT734415	28147312
hsa-miR-101-3p	MCL1	4170	Luciferase reporter assay//qRT-PCR//Western blot//Reporter assay	Functional MTI	MIRT003921	19155302
hsa-miR-101-3p	MTOR	2475	Flow//Luciferase reporter assay//qRT-PCR//Western blot	Functional MTI	MIRT054040	22989749
hsa-miR-101-3p	EZH2	2146	Luciferase reporter assay//qRT-PCR//Western blot	Functional MTI	MIRT000381	26718325
hsa-miR-101-3p	EZH2	2146	Luciferase reporter assay	Functional MTI	MIRT000381	19625769
hsa-miR-101-3p	FOS	2353	Luciferase reporter assay	Functional MTI	MIRT001219	27073439
hsa-miR-101-3p	VEGFC	7424	ELISA//Immunohistochemistry//Luciferase reporter assay//qRT-PCR//Western blot	Functional MTI	MIRT732064	26460960
hsa-miR-101-3p	COX2	4513	Luciferase reporter assay//qRT-PCR	Functional MTI	MIRT003965	23608225
hsa-miR-101-3p	PIK3CB	5291	qRT-PCR//Western blot	Functional MTI	MIRT732928	26458815
hsa-miR-101-3p	PTGS2	5743	Luciferase reporter assay//Microarray//qRT-PCR//Western blot	Functional MTI	MIRT004297	26530100
hsa-miR-101-3p	EZH2	2146	Luciferase reporter assay//qRT-PCR//Western blot	Functional MTI	MIRT000381	20478051
hsa-miR-101-3p	PRDM1	639	Chromatin immunoprecipitation//Immunoblot//Luciferase reporter assay//Microarray//qRT-PCR	Functional MTI	MIRT731782	26655851
hsa-miR-101-3p	PTGER4	5734	Immunohistochemistry//In situ hybridization//Luciferase reporter assay//qRT-PCR//Western blot//Motility assay//CAM assay//Colony formation assay	Functional MTI	MIRT053339	22353936
hsa-miR-101-3p	EZH2	2146	Luciferase reporter assay//qRT-PCR//Western blot	Functional MTI	MIRT000381	23962556
hsa-miR-101-3p	EZH2	2146	qRT-PCR//Western blot	Functional MTI	MIRT000381	21932133
hsa-miR-101-3p	MYCN	4613	Western blot	Non-Functional MTI	MIRT000378	19008416
hsa-miR-101-3p	EZH2	2146	Luciferase reporter assay	Functional MTI	MIRT000381	19043531
hsa-miR-101-3p	EZH2	2146	Luciferase reporter assay//qRT-PCR//Western blot	Functional MTI	MIRT000381	27966775
hsa-miR-101-3p	VHL	7428	Luciferase reporter assay//qRT-PCR//Western blot	Functional MTI	MIRT734546	26841847
hsa-miR-101-3p	FMR1	2332	Luciferase reporter assay	Functional MTI	MIRT007375	23390134
hsa-miR-101-3p	PTGS2	5743	qRT-PCR//Western blot	Functional MTI	MIRT004297	23013439
hsa-miR-101-3p	DUSP1	1843	Luciferase reporter assay//qRT-PCR//Western blot	Functional MTI	MIRT005876	21068409
hsa-miR-101-3p	CFTR	1080	Immunoblot//Immunohistochemistry//Luciferase reporter assay//qRT-PCR	Functional MTI	MIRT054057	23226399
hsa-miR-101-3p	MCL1	4170	Luciferase reporter assay//qRT-PCR//Western blot	Functional MTI	MIRT003921	26718267
hsa-miR-101-3p	RUNX1	861	Luciferase reporter assay//qRT-PCR//Western blot	Functional MTI	MIRT734125	26628987
hsa-miR-101-3p	FBN2	2201	Western blot	Non-Functional MTI	MIRT004012	19008416
hsa-miR-101-3p	CPEB1	64506	ChIP-seq//Immunohistochemistry//In situ hybridization//Luciferase reporter assay//Next Generation Sequencing (NGS)//qRT-PCR//Western blot	Functional MTI	MIRT053584	23788032
hsa-miR-101-3p	RAB5A	5868	Luciferase reporter assay//Microarray//qRT-PCR//Western blot	Functional MTI	MIRT006150	21915098
hsa-miR-101-3p	EZH2	2146	Flow//Immunohistochemistry//Microarray//qRT-PCR//Western blot	Functional MTI	MIRT000381	22450781
hsa-miR-101-3p	PTGS2	5743	qRT-PCR//Luciferase reporter assay//Western blot	Functional MTI	MIRT004297	19133256
hsa-miR-101-3p	MET	4233	Luciferase reporter assay//Western blot	Functional MTI	MIRT437858	23618864
hsa-miR-103a-3p	ID2	3398	Immunoblot//Immunohistochemistry//Luciferase reporter assay//Northern blot//qRT-PCR	Functional MTI	MIRT007062	22848373
hsa-miR-103a-3p	SNCG	6623	Luciferase reporter assay//qRT-PCR//Western blot	Functional MTI	MIRT054599	24040069
hsa-miR-103a-3p	CDK2	1017	Luciferase reporter assay//qRT-PCR//Western blot	Functional MTI	MIRT004764	20886090
hsa-miR-103a-3p	ADAM10	102	Luciferase reporter assay//qRT-PCR//Western blot	Functional MTI	MIRT733111	28357407
hsa-miR-103a-3p	KLF4	9314	Luciferase reporter assay//Western blot	Functional MTI	MIRT006688	22593189
hsa-miR-103a-3p	PIEZO1	9780	Luciferase reporter assay//qRT-PCR//Western blot	Functional MTI	MIRT732814	27515482
hsa-miR-103a-3p	MEF2D	4209	Luciferase reporter assay//qRT-PCR//Western blot	Functional MTI	MIRT732398	25400071
hsa-miR-103a-3p	SERPINB5	5268	ChIP-seq//Immunohistochemistry//Luciferase reporter assay//qRT-PCR//Western blot	Functional MTI	MIRT731528	27409165
hsa-miR-103a-3p	MYB	4602	Luciferase reporter assay//Western blot	Functional MTI	MIRT054262	27888798
hsa-miR-103a-3p	DVL1	1855	Luciferase reporter assay//Western blot	Functional MTI	MIRT734337	27888798
hsa-miR-103a-3p	TIMP3	7078	Luciferase reporter assay	Functional MTI	MIRT006991	22783422
hsa-miR-103a-3p	CYP2C8	1558	qRT-PCR//Western blot	Functional MTI	MIRT006955	22723340
hsa-miR-103a-3p	GPRC5A	9052	Luciferase reporter assay//qRT-PCR//Western blot	Functional MTI	MIRT621495	24984703
hsa-miR-103a-3p	AGO1	26523	Immunohistochemistry//Immunoprecipitaion//Luciferase reporter assay//Northern blot//qRT-PCR//Western blot	Functional MTI	MIRT249123	23426184
hsa-miR-103a-3p	OLFM4	10562	Luciferase reporter assay//qRT-PCR//Western blot	Functional MTI	MIRT732622	28320108
hsa-miR-103a-3p	CAV1	857	Luciferase reporter assay//Microarray//qRT-PCR//Western blot	Functional MTI	MIRT006428	25407491
hsa-miR-103a-3p	RUNX2	860	Luciferase reporter assay//qRT-PCR	Functional MTI	MIRT734231	25195535
hsa-miR-103a-3p	DICER1	23405	Luciferase reporter assay//qRT-PCR	Functional MTI	MIRT005347	20603000
hsa-miR-103a-3p	PTEN	5728	Luciferase reporter assay//Western blot	Functional MTI	MIRT006693	24828205
hsa-miR-103a-3p	PTEN	5728	Western blot	Non-Functional MTI	MIRT006693	22593189
hsa-miR-103a-3p	CAV1	857	Luciferase reporter assay//Microarray	Functional MTI	MIRT006428	21654750
hsa-miR-103a-3p	MYB	4602	Luciferase reporter assay//qRT-PCR//Western blot	Functional MTI	MIRT054262	25530421
hsa-miR-103a-3p	KLF4	9314	Flow//Luciferase reporter assay//qRT-PCR//Western blot	Functional MTI	MIRT006688	28445396
hsa-miR-103a-3p	CCNE1	898	Luciferase reporter assay//qRT-PCR//Western blot	Functional MTI	MIRT004762	20886090
hsa-miR-103a-3p	SFRP4	6424	Luciferase reporter assay//qRT-PCR//Western blot	Functional MTI	MIRT732567	25820527
hsa-miR-103a-3p	CREB1	1385	Luciferase reporter assay//qRT-PCR//Western blot	Functional MTI	MIRT004766	20886090
hsa-miR-103a-3p	DICER1	23405	Luciferase reporter assay//Western blot	Functional MTI	MIRT005347	24828205
hsa-miR-103a-3p	DAPK1	1612	Luciferase reporter assay//Western blot	Functional MTI	MIRT006690	22593189
hsa-miR-103a-3p	RAD51	5888	Luciferase reporter assay	Functional MTI	MIRT027144	24088786
hsa-miR-103a-3p	SERPINB5	5268	Immunoprecipitaion//Luciferase reporter assay//Microarray//qRT-PCR//Western blot	Functional MTI	MIRT731528	26296971
hsa-miR-103a-3p	MYCN	4613	Luciferase reporter assay	Functional MTI	MIRT733041	27764804
hsa-miR-103a-3p	BNIP3	664	Luciferase reporter assay//qRT-PCR//Western blot	Functional MTI	MIRT734397	26000071
hsa-miR-103a-3p	GPD1	2819	Luciferase reporter assay	Non-Functional MTI	MIRT001842	15131085
hsa-miR-103a-3p	CACNA1C	775	Immunocytochemistry//qRT-PCR//Western blot	Functional MTI	MIRT734744	25627864
hsa-miR-103a-3p	CDK6	1021	Luciferase reporter assay//Microarray//qRT-PCR//Western blot	Functional MTI	MIRT027234	26160438
hsa-miR-106b-3p	PTEN	5728	qRT-PCR//Western blot	Functional MTI	MIRT732847	28288092
hsa-miR-106b-3p	BMP2	650	qRT-PCR//Western blot	Functional MTI	MIRT733016	28108317
hsa-miR-106b-3p	PTEN	5728	Immunohistochemistry//Luciferase reporter assay//qRT-PCR//Western blot	Functional MTI	MIRT732847	26318586
hsa-miR-1246	PRKAR1A	5573	Luciferase reporter assay//qRT-PCR//Western blot	Functional MTI	MIRT733759	28159925
hsa-miR-1246	DYRK1A	1859	ChIP-seq//Flow//Microarray//qRT-PCR//Western blot	Functional MTI	MIRT053774	24861464
hsa-miR-1246	GSK3B	2932	Immunofluorescence//Luciferase reporter assay//qRT-PCR	Functional MTI	MIRT733922	27639189
hsa-miR-1246	AXIN2	8313	Immunofluorescence//Luciferase reporter assay//qRT-PCR	Functional MTI	MIRT733920	27639189
hsa-miR-1246	NFIB	4781	qRT-PCR//Immunohistochemistry//Luciferase reporter assay	Functional MTI	MIRT731194	25591821
hsa-miR-140-3p	ATP6AP2	10159	Luciferase reporter assay//Western blot	Functional MTI	MIRT109893	26722475
hsa-miR-140-3p	NRIP1	8204	Luciferase reporter assay//Western blot	Functional MTI	MIRT006107	21798241
hsa-miR-140-3p	COL4A1	1282	Luciferase reporter assay//Microarray//Next Generation Sequencing (NGS)//Western blot	Functional MTI	MIRT733609	27502506
hsa-miR-140-3p	MARCKSL1	65108	Luciferase reporter assay//Microarray//Next Generation Sequencing (NGS)//Western blot	Functional MTI	MIRT733608	27502506
hsa-miR-140-3p	ITGA6	3655	Luciferase reporter assay//Microarray//Next Generation Sequencing (NGS)//Western blot	Functional MTI	MIRT733607	27502506
hsa-miR-140-3p	GPC1	2817	qRT-PCR//Western blot//MTT	Functional MTI	MIRT733779	28233416
hsa-miR-140-3p	ATP8A1	10396	Immunohistochemistry//Luciferase reporter assay//Northern blot//qRT-PCR//Western blot	Functional MTI	MIRT734838	26415732
hsa-miR-140-3p	FN1	2335	Luciferase reporter assay	Functional MTI	MIRT734107	27996039
hsa-miR-140-3p	CD38	952	Luciferase reporter assay//qRT-PCR	Functional MTI	MIRT053006	22773691
hsa-miR-142-3p	THBS4	7060	Luciferase reporter assay//qRT-PCR//Western blot	Functional MTI	MIRT734043	28177895
hsa-miR-142-3p	RAC1	5879	Luciferase reporter assay//qRT-PCR//Western blot	Functional MTI	MIRT006370	24743945
hsa-miR-142-3p	PROM1	8842	Luciferase reporter assay//Western blot	Functional MTI	MIRT021645	23619912
hsa-miR-142-3p	HMGB1	3146	ELISA//qRT-PCR//Western blot	Functional MTI	MIRT567335	26721185
hsa-miR-142-3p	HMGB1	3146	Luciferase reporter assay//qRT-PCR//Western blot	Functional MTI	MIRT567335	26617792
hsa-miR-142-3p	EGR2	1959	Flow//Microarray//qRT-PCR//Western blot	Functional MTI	MIRT053247	23602969
hsa-miR-142-3p	LRRC32	2615	Immunofluorescence//Luciferase reporter assay//qRT-PCR//Western blot	Functional MTI	MIRT438904	23650616
hsa-miR-142-3p	CCNT2	905	Luciferase reporter assay//Western blot	Functional MTI	MIRT052995	22493297
hsa-miR-142-3p	APC	324	Luciferase reporter assay	Functional MTI	MIRT165080	23229013
hsa-miR-142-3p	ARNTL	406	Luciferase reporter assay	Functional MTI	MIRT006654	22958478
hsa-miR-142-3p	LPP	4026	Luciferase reporter assay	Functional MTI	MIRT237292	24361879
hsa-miR-142-3p	HSPA1B	3304	Luciferase reporter assay//Western blot	Functional MTI	MIRT100421	23635652
hsa-miR-142-3p	ARNTL	406	Luciferase reporter assay//QRTPCR//Western blot	Functional MTI	MIRT006654	24928439
hsa-miR-142-3p	TGFBR1	7046	Luciferase reporter assay//qRT-PCR//Western blot	Functional MTI	MIRT021634	24558198
hsa-miR-142-3p	TAB2	23118	Luciferase reporter assay//Western blot	Functional MTI	MIRT052996	22493297
hsa-miR-142-3p	IL1A	3552	Luciferase reporter assay//Western blot	Functional MTI	MIRT054374	22870299
hsa-miR-142-3p	TGFBR1	7046	Western blot	Functional MTI	MIRT021634	28146434
hsa-miR-142-3p	PROM1	8842	Reporter assay	Functional MTI	MIRT021645	21394831
hsa-miR-142-3p	ARNTL	406	Luciferase reporter assay//qRT-PCR	Functional MTI	MIRT006654	21799909
hsa-miR-142-3p	HOXA7	3204	Luciferase reporter assay	Functional MTI	MIRT438330	24057258
hsa-miR-142-3p	LGR5	8549	Luciferase reporter assay//Western blot	Functional MTI	MIRT437872	23619912
hsa-miR-142-3p	HOXA9	3205	Luciferase reporter assay	Functional MTI	MIRT438331	24057258
hsa-miR-142-3p	DOCK6	57572	Immunoblot//qRT-PCR//Luciferase reporter assay//Western blot	Functional MTI	MIRT732657	25832008
hsa-miR-142-3p	HMGA1	3159	Luciferase reporter assay//qRT-PCR//Western blot	Functional MTI	MIRT053121	24803022
hsa-miR-142-3p	PRKCA	5578	Microarray//qRT-PCR//Western blot	Functional MTI	MIRT733898	27113904
hsa-miR-142-3p	PTPN23	25930	Luciferase reporter assay//qRT-PCR//Western blot	Functional MTI	MIRT053242	23843459
hsa-miR-142-3p	RAC1	5879	GFP reporter assay	Functional MTI	MIRT006370	21482222
hsa-miR-142-3p	BOD1	91272	Luciferase reporter assay//qRT-PCR//Western blot	Functional MTI	MIRT021643	27527863
hsa-miR-142-3p	ABCG2	9429	Luciferase reporter assay//Western blot	Functional MTI	MIRT437871	23619912
hsa-miR-142-3p	HOXA10	3206	Luciferase reporter assay	Functional MTI	MIRT438329	24057258
hsa-miR-142-3p	ROCK2	9475	Luciferase reporter assay//qRT-PCR//Western blot	Functional MTI	MIRT052902	24743945
hsa-miR-142-5p	SIRT1	23411	Immunofluorescence//In situ hybridization//Luciferase reporter assay//qRT-PCR//Western blot	Functional MTI	MIRT438672	23752207
hsa-miR-142-5p	TGFB2	7042	Western blot	Functional MTI	MIRT734688	25586666
hsa-miR-142-5p	SMAD3	4088	Luciferase reporter assay//qRT-PCR//Western blot	Functional MTI	MIRT193928	26572508
hsa-miR-142-5p	SMAD3	4088	Luciferase reporter assay//qRT-PCR//Western blot	Functional MTI	MIRT193928	27683030
hsa-miR-142-5p	TGFBR2	7048	Luciferase reporter assay//qRT-PCR//Western blot	Functional MTI	MIRT091688	26572508
hsa-miR-142-5p	ZEB1	6935	qRT-PCR//Luciferase reporter assay	Functional MTI	MIRT437940	23342264
hsa-miR-142-5p	TP53INP1	94241	Immunohistochemistry//Luciferase reporter assay//Microarray//qRT-PCR//Western blot	Functional MTI	MIRT054043	23209550
hsa-miR-142-5p	RAC1	5879	Western blot//Luciferase reporter assay	Functional MTI	MIRT222459	25530132
hsa-miR-142-5p	NFE2L2	4780	Luciferase reporter assay	Functional MTI	MIRT007312	23236440
hsa-miR-142-5p	HIF1A	3091	Luciferase reporter assay//Western blot	Functional MTI	MIRT731348	28069592
hsa-miR-142-5p	BACH2	60468	Luciferase reporter assay	Functional MTI	MIRT734224	28123644
hsa-miR-142-5p	PTEN	5728	Luciferase reporter assay//qRT-PCR//Western blot	Functional MTI	MIRT732387	27796281
hsa-miR-142-5p	Becn1	56208	Luciferase reporter assay	Functional MTI	MIRT734210	26784440
hsa-miR-142-5p	CLDN1	9076	Luciferase reporter assay//qRT-PCR	Functional MTI	MIRT731836	27277258
hsa-miR-142-5p	SOCS1	8651	ChIP-seq//ELISA//EMSA//Immunofluorescence//Luciferase reporter assay//Microarray//qRT-PCR//Western blot	Functional MTI	MIRT731736	26436920
hsa-miR-143-3p	SERPINE1	5054	Immunoblot//Luciferase reporter assay//qRT-PCR//Western blot	Functional MTI	MIRT006316	22108519
hsa-miR-143-3p	KRAS	3845	Luciferase reporter assay//qRT-PCR//Western blot	Functional MTI	MIRT000312	23128394
hsa-miR-143-3p	HRAS	3265	qRT-PCR//In situ hybridization//Western blot	Functional MTI	MIRT005644	25477374
hsa-miR-143-3p	FSCN1	6624	Western blot	Non-Functional MTI	MIRT005771	21218087
hsa-miR-143-3p	AKT1	207	Luciferase reporter assay//qRT-PCR//Western blot	Functional MTI	MIRT007179	23104321
hsa-miR-143-3p	SERPINE1	5054	Luciferase reporter assay//Western blot	Functional MTI	MIRT006316	26817521
hsa-miR-143-3p	MAPK7	5598	Western blot//Luciferase reporter assay//Western blot;Other	Functional MTI	MIRT003759	19464056
hsa-miR-143-3p	TNF	7124	Luciferase reporter assay//qRT-PCR	Functional MTI	MIRT437418	23804075
hsa-miR-143-3p	MAPK7	5598	In situ hybridization//qRT-PCR//Western blot	Functional MTI	MIRT003759	17504027
hsa-miR-143-3p	KRAS	3845	qRT-PCR//Western blot	Functional MTI	MIRT000312	19157460
hsa-miR-143-3p	MYO6	4646	qRT-PCR//Luciferase reporter assay//Western blot	Functional MTI	MIRT000458	20353999
hsa-miR-143-3p	FNDC3B	64778	Luciferase reporter assay//qRT-PCR//Western blot	Functional MTI	MIRT003060	19472311
hsa-miR-143-3p	MAPK7	5598	Luciferase reporter assay//Microarray//Northern blot//qRT-PCR//Western blot	Functional MTI	MIRT003759	15504739
hsa-miR-143-3p	HRAS	3265	Luciferase reporter assay//Northern blot//qRT-PCR	Functional MTI	MIRT005644	21276449
hsa-miR-143-3p	BCL2	596	Immunofluorescence//Immunohistochemistry//Luciferase reporter assay//qRT-PCR//Western blot	Functional MTI	MIRT007348	25492481
hsa-miR-143-3p	MAPK7	5598	qRT-PCR//In situ hybridization//Western blot	Functional MTI	MIRT003759	25477374
hsa-miR-143-3p	HK2	3099	Luciferase reporter assay	Functional MTI	MIRT006301	22691140
hsa-miR-143-3p	KRAS	3845	Luciferase reporter assay//qRT-PCR//Microarray	Functional MTI	MIRT000312	19137007
hsa-miR-143-3p	IL13RA1	3597	Luciferase reporter assay//qRT-PCR//Western blot	Functional MTI	MIRT438056	27048505
hsa-miR-143-3p	HK2	3099	Luciferase reporter assay	Functional MTI	MIRT006301	23376635
hsa-miR-143-3p	MAPK7	5598	Western blot	Functional MTI	MIRT003759	19843160
hsa-miR-143-3p	MYO6	4646	Western blot	Functional MTI	MIRT000458	19843160
hsa-miR-143-3p	BCL2	596	Western blot	Functional MTI	MIRT007348	23276710
hsa-miR-143-3p	ITGB4	3691	qRT-PCR//Western blot	Functional MTI	MIRT734789	26722463
hsa-miR-143-3p	MAPK7	5598	Luciferase reporter assay//qRT-PCR//Western blot	Functional MTI	MIRT003759	22374674
hsa-miR-143-3p	DTNB	1838	Luciferase reporter assay//qRT-PCR//Western blot	Functional MTI	MIRT733744	27223470
hsa-miR-143-3p	RREB1	6239	Immunohistochemistry//Luciferase reporter assay//qRT-PCR//Western blot	Functional MTI	MIRT053082	22751122
hsa-miR-143-3p	FSCN1	6624	Luciferase reporter assay//qRT-PCR//Western blot	Functional MTI	MIRT005771	22457808
hsa-miR-143-3p	BCL2	596	Western blot	Functional MTI	MIRT007348	19843160
hsa-miR-143-3p	COL3A1	1281	In situ hybridization//qRT-PCR//Western blot	Functional MTI	MIRT438362	24283360
hsa-miR-143-3p	BCL2	596	Luciferase reporter assay//Microarray//qRT-PCR//Western blot	Functional MTI	MIRT007348	22160209
hsa-miR-143-3p	NR2C2	7182	Luciferase reporter assay//Western blot	Functional MTI	MIRT437449	28194669
hsa-miR-143-3p	MAPK7	5598	Western blot	Functional MTI	MIRT003759	23276710
hsa-miR-143-3p	CYP2C9	1559	EMSA//Luciferase reporter assay//qRT-PCR//Western blot	Functional MTI	MIRT733076	25704921
hsa-miR-143-3p	MAPK7	5598	qRT-PCR//Western blot	Functional MTI	MIRT003759	16969504
hsa-miR-143-3p	AKT2	208	Luciferase reporter assay//Microarray//qRT-PCR//Western blot	Functional MTI	MIRT734218	28404925
hsa-miR-143-3p	JAG1	182	Immunoprecipitaion//Luciferase reporter assay//Microarray//qRT-PCR//Western blot	Non-Functional MTI	MIRT006846	21685392
hsa-miR-143-3p	HK2	3099	Luciferase reporter assay//qRT-PCR//Western blot	Functional MTI	MIRT006301	24033605
hsa-miR-143-3p	BAG3	9531	Immunohistochemistry//Luciferase reporter assay//Western blot	Functional MTI	MIRT733476	26541455
hsa-miR-143-3p	MAPK7	5598	qRT-PCR//Western blot	Functional MTI	MIRT003759	16966691
hsa-miR-143-3p	KRAS	3845	Western blot	Functional MTI	MIRT000312	23276710
hsa-miR-143-3p	MMP14	4323	qRT-PCR//Western blot	Functional MTI	MIRT734787	26722463
hsa-miR-143-3p	TLR2	7097	qRT-PCR//Western blot	Functional MTI	MIRT734783	26722463
hsa-miR-143-3p	IGF1R	3480	Immunofluorescence//Immunohistochemistry//LacZ reporter assay//qRT-PCR//Western blot	Functional MTI	MIRT054257	25492481
hsa-miR-143-3p	CD44	960	Luciferase reporter assay//qRT-PCR//Western blot	Functional MTI	MIRT053215	23128394
hsa-miR-143-3p	CD44	960	Luciferase reporter assay//qRT-PCR//Western blot	Functional MTI	MIRT053215	27121210
hsa-miR-143-3p	CD44	960	qRT-PCR//Western blot	Functional MTI	MIRT053215	26722463
hsa-miR-143-3p	MAPK7	5598	Luciferase reporter assay//qRT-PCR//Western blot	Functional MTI	MIRT003759	21901135
hsa-miR-143-3p	MACC1	346389	Luciferase reporter assay//qRT-PCR//Western blot	Functional MTI	MIRT006469	22533346
hsa-miR-143-3p	ITGB1	3688	qRT-PCR//Western blot	Functional MTI	MIRT734788	26722463
hsa-miR-143-3p	PTGS2	5743	Luciferase reporter assay	Functional MTI	MIRT006757	21790228
hsa-miR-143-3p	KLF5	688	Luciferase reporter assay//qRT-PCR//Western blot	Functional MTI	MIRT053217	23128394
hsa-miR-143-3p	HNF4A	3172	Luciferase reporter assay	Functional MTI	MIRT438817	23298640
hsa-miR-143-3p	DDX6	1656	Immunofluorescence//Luciferase reporter assay//qRT-PCR//Western blot	Functional MTI	MIRT438363	23932921
hsa-miR-143-3p	MDM2	4193	Luciferase reporter assay	Functional MTI	MIRT007256	22330136
hsa-miR-143-3p	MAPK7	5598	Luciferase reporter assay//Western blot	Functional MTI	MIRT003759	19855844
hsa-miR-143-3p	MMP9	4318	qRT-PCR//Western blot	Functional MTI	MIRT734785	26722463
hsa-miR-143-3p	IL13RA1	3597	qRT-PCR//Western blot	Functional MTI	MIRT438056	23965966
hsa-miR-143-3p	LIMK1	3984	Luciferase reporter assay//Western blot	Functional MTI	MIRT438605	25003638
hsa-miR-143-3p	COL1A1	1277	Immunoblot//Luciferase reporter assay//qRT-PCR	Non-Functional MTI	MIRT004242	19913496
hsa-miR-143-3p	MMP13	4322	Western blot;Microarray	Functional MTI	MIRT021540	21427707
hsa-miR-143-3p	NFKB2	4791	qRT-PCR//Western blot	Functional MTI	MIRT734786	26722463
hsa-miR-143-3p	GABARAPL1	23710	Luciferase reporter assay//qRT-PCR//Western blot	Functional MTI	MIRT270030	26349981
hsa-miR-143-3p	FHIT	2272	Luciferase reporter assay	Functional MTI	MIRT006362	21711110
hsa-miR-143-3p	OSBPL8	114882	Western blot	Functional MTI	MIRT732524	25596532
hsa-miR-143-3p	DNMT3A	1788	Luciferase reporter assay//qRT-PCR//Western blot	Functional MTI	MIRT000716	24218337
hsa-miR-143-3p	MMP2	4313	qRT-PCR//Western blot	Functional MTI	MIRT734784	26722463
hsa-miR-143-3p	NFATC1	4772	Luciferase reporter assay//qRT-PCR//Western blot	Functional MTI	MIRT731824	27639060
hsa-miR-143-3p	HK2	3099	Luciferase reporter assay	Functional MTI	MIRT006301	22354042
hsa-miR-143-3p	MMP13	4322	Luciferase reporter assay	Functional MTI	MIRT021540	23732700
hsa-miR-143-3p	PTGS2	5743	Luciferase reporter assay//qRT-PCR//Western blot	Functional MTI	MIRT006757	24105952
hsa-miR-143-3p	FAM83F	113828	Immunofluorescence//Luciferase reporter assay//qRT-PCR//Western blot	Functional MTI	MIRT734879	26758433
hsa-miR-143-3p	HK2	3099	Luciferase reporter assay	Functional MTI	MIRT006301	22593586
hsa-miR-143-3p	MAPK7	5598	qRT-PCR//Western blot	Non-Functional MTI	MIRT003759	19157460
hsa-miR-143-3p	CTGF	1490	Luciferase reporter assay	Functional MTI	MIRT731589	27075467
hsa-miR-143-3p	SDC1	6382	Luciferase reporter assay//qRT-PCR//Western blot	Functional MTI	MIRT052912	24722758
hsa-miR-143-3p	BRAF	673	Luciferase reporter assay//qRT-PCR//Western blot	Functional MTI	MIRT053218	23128394
hsa-miR-143-3p	CTGF	1490	Luciferase reporter assay//qRT-PCR//Western blot	Functional MTI	MIRT731589	27398154
hsa-miR-143-3p	DNMT3A	1788	qRT-PCR//Luciferase reporter assay//Western blot	Functional MTI	MIRT000716	19638978
hsa-miR-143-3p	MAPK7	5598	qRT-PCR//Western blot	Functional MTI	MIRT003759	17892514
hsa-miR-143-3p	NR2C2	7182	Luciferase reporter assay//qRT-PCR//Western blot	Functional MTI	MIRT437449	24105952
hsa-miR-146b-3p	NPAS4	266743	Luciferase reporter assay	Functional MTI	MIRT734967	25771167
hsa-miR-146b-3p	MAT2A	4144	qRT-PCR//Western blot	Functional MTI	MIRT734609	26418898
hsa-miR-146b-3p	PER1	5187	Luciferase reporter assay	Functional MTI	MIRT734966	25771167
hsa-miR-146b-3p	IRAK1	3654	Luciferase reporter assay	Functional MTI	MIRT734968	25771167
hsa-miR-146b-5p	ERBB4	2066	Luciferase reporter assay	Functional MTI	MIRT735021	27400799
hsa-miR-146b-5p	MMP16	4325	Luciferase reporter assay//qRT-PCR//Western blot	Functional MTI	MIRT004887	19265686
hsa-miR-146b-5p	KIT	3815	Northern blot//qRT-PCR//Western blot	Functional MTI	MIRT005371	16365291
hsa-miR-146b-5p	HNRNPD	3184	Luciferase reporter assay//Western blot	Functional MTI	MIRT437903	25261470
hsa-miR-146b-5p	IL6	3569	Luciferase reporter assay//qRT-PCR//Western blot	Functional MTI	MIRT731232	26338965
hsa-miR-146b-5p	EGFR	1956	Luciferase reporter assay//qRT-PCR//Western blot	Functional MTI	MIRT734820	25760482
hsa-miR-146b-5p	MMP16	4325	Luciferase reporter assay//qRT-PCR//Western blot	Functional MTI	MIRT004887	21823013
hsa-miR-146b-5p	MALAT1	378938	Luciferase reporter assay//qRT-PCR//Western blot	Functional MTI	MIRT735285	28404923
hsa-miR-146b-5p	MMP16	4325	Immunohistochemistry//In situ hybridization//Luciferase reporter assay//qRT-PCR//Western blot	Functional MTI	MIRT004887	23796692
hsa-miR-146b-5p	IRAK1	3654	Luciferase reporter assay//qRT-PCR//Western blot	Functional MTI	MIRT005395	23680172
hsa-miR-146b-5p	CDKN1A	1026	Luciferase reporter assay	Non-Functional MTI	MIRT004662	20101223
hsa-miR-146b-5p	ZNRF3	84133	Luciferase reporter assay//qRT-PCR	Functional MTI	MIRT438327	25547151
hsa-miR-146b-5p	SLC5A5	6528	Luciferase reporter assay//qRT-PCR//Western blot	Functional MTI	MIRT735151	25960292
hsa-miR-146b-5p	IRAK1	3654	Luciferase reporter assay//qRT-PCR//Western blot	Functional MTI	MIRT005395	27533309
hsa-miR-146b-5p	NFKB1	4790	Luciferase reporter assay	Functional MTI	MIRT004530	18504431
hsa-miR-146b-5p	TLR4	7099	Luciferase reporter assay//qRT-PCR	Functional MTI	MIRT053375	23798430
hsa-miR-146b-5p	UHRF1	29128	Immunohistochemistry//Luciferase reporter assay//Microarray//Western blot	Functional MTI	MIRT053567	23982143
hsa-miR-146b-5p	IRAK1	3654	Luciferase reporter assay//Microarray//Northern blot//qRT-PCR	Functional MTI	MIRT005395	16885212
hsa-miR-146b-5p	TRAF6	7189	Immunohistochemistry//In situ hybridization//Luciferase reporter assay//qRT-PCR//Western blot	Functional MTI	MIRT005394	26320176
hsa-miR-146b-5p	PDGFRA	5156	Chip//Flow cytometry//Luciferase reporter assay//Northern blot//QRTPCR//Western blot	Functional MTI	MIRT054833	24982425
hsa-miR-146b-5p	TRAF6	7189	Luciferase reporter assay//Microarray//Northern blot//qRT-PCR	Functional MTI	MIRT005394	16885212
hsa-miR-146b-5p	PAX8	7849	Luciferase reporter assay//qRT-PCR//Western blot	Functional MTI	MIRT732795	26282166
hsa-miR-146b-5p	RARB	5915	Luciferase reporter assay//qRT-PCR//Western blot	Functional MTI	MIRT734536	27011326
hsa-miR-146b-5p	ZNRF3	84133	Luciferase reporter assay//qRT-PCR//Western blot	Functional MTI	MIRT438327	26549292
hsa-miR-150-3p	TP53	7157	qRT-PCR//Western blot	Functional MTI	MIRT735266	27081855
hsa-miR-150-3p	CTNNB1	1499	Immunoblot//Luciferase reporter assay//qRT-PCR	Functional MTI	MIRT732969	26935950
hsa-miR-150-3p	IGF1R	3480	Chip//Luciferase assay//Microarray//QRTPCR//Western blot	Functional MTI	MIRT054481	23675407
hsa-miR-150-3p	MYB	4602	Flow//Luciferase reporter assay//Microarray//qRT-PCR//Western blot	Functional MTI	MIRT053183	22025269
hsa-miR-150-3p	CCR6	1235	Western blot	Functional MTI	MIRT731937	27935859
hsa-miR-150-3p	RPL11	6135	Luciferase reporter assay//qRT-PCR//Western blot//Immuno-precipitation	Functional MTI	MIRT734900	26606907
hsa-miR-150-5p	TP53	7157	Luciferase reporter assay//qRT-PCR	Functional MTI	MIRT052652	23670238
hsa-miR-150-5p	MYB	4602	Western blot//Luciferase reporter assay//Reporter assay;Western blot;Other	Functional MTI	MIRT000935	18667440
hsa-miR-150-5p	EGR2	1959	Luciferase reporter assay//Microarray//qRT-PCR	Functional MTI	MIRT003222	23604034
hsa-miR-150-5p	SP1	6667	Luciferase reporter assay	Functional MTI	MIRT437824	23604143
hsa-miR-150-5p	BIRC5	332	Immunohistochemistry//In situ hybridization//Microarray//qRT-PCR//Western blot	Functional MTI	MIRT054633	24613688
hsa-miR-150-5p	TP53	7157	Luciferase reporter assay//Western blot	Functional MTI	MIRT052652	23747308
hsa-miR-150-5p	STAT1	6772	Luciferase reporter assay//qRT-PCR//Western blot	Functional MTI	MIRT733223	26025667
hsa-miR-150-5p	MYB	4602	Luciferase reporter assay//Western blot	Functional MTI	MIRT000935	18539114
hsa-miR-150-5p	CBL	867	Luciferase reporter assay//Microarray//qRT-PCR	Functional MTI	MIRT054868	23604034
hsa-miR-150-5p	ZNF350	59348	Luciferase reporter assay//qRT-PCR//Western blot	Functional MTI	MIRT735367	27586871
hsa-miR-150-5p	COL4A4	1286	Luciferase reporter assay	Functional MTI	MIRT437823	23604143
hsa-miR-150-5p	ARRB2	409	Luciferase reporter assay//qRT-PCR//Western blot	Functional MTI	MIRT734904	26549736
hsa-miR-150-5p	EGR2	1959	Luciferase reporter assay//semi-qRT-PCR//Western blot	Functional MTI	MIRT003222	20067763
hsa-miR-150-5p	ZEB1	6935	Luciferase reporter assay//qRT-PCR//Western blot	Functional MTI	MIRT006984	23013135
hsa-miR-150-5p	SRCIN1	80725	Luciferase reporter assay//qRT-PCR//Western blot	Functional MTI	MIRT054852	24456795
hsa-miR-150-5p	EP300	2033	Luciferase reporter assay	Functional MTI	MIRT007087	23211718
hsa-miR-150-5p	SSSCA1	10534	qRT-PCR//Luciferase reporter assay//Western blot	Functional MTI	MIRT731116	25435958
hsa-miR-150-5p	CCR6	1235	ELISA//Immunohistochemistry//Luciferase reporter assay//Northern blot//qRT-PCR//Western blot	Functional MTI	MIRT438120	24385540
hsa-miR-150-5p	NOTCH3	4854	Luciferase reporter assay	Functional MTI	MIRT007016	21551231
hsa-miR-150-5p	IGF2	3481	Luciferase reporter assay	Non-Functional MTI	MIRT005739	21200031
hsa-miR-150-5p	CISH	1154	Luciferase reporter assay//Western blot	Functional MTI	MIRT437917	23723424
hsa-miR-150-5p	MMP14	4323	Luciferase reporter assay//qRT-PCR//Western blot	Functional MTI	MIRT734650	25549355
hsa-miR-150-5p	MYB	4602	Luciferase reporter assay//Microarray//qRT-PCR	Functional MTI	MIRT000935	23604034
hsa-miR-150-5p	MYB	4602	Luciferase reporter assay//Microarray	Functional MTI	MIRT000935	24086639
hsa-miR-150-5p	STAT5B	6777	Luciferase reporter assay//qRT-PCR//Western blot	Functional MTI	MIRT732355	27447965
hsa-miR-150-5p	EP300	2033	Luciferase reporter assay//qRT-PCR//Western blot	Functional MTI	MIRT007087	27285761
hsa-miR-150-5p	POLD3	10714	Immunofluorescence//Luciferase reporter assay//qRT-PCR	Functional MTI	MIRT733573	27862371
hsa-miR-150-5p	NANOG	79923	Immunohistochemistry//Luciferase reporter assay//qRT-PCR//Western blot	Functional MTI	MIRT733717	27917123
hsa-miR-150-5p	MYB	4602	Luciferase reporter assay//qRT-PCR//Western blot	Functional MTI	MIRT000935	24438945
hsa-miR-150-5p	CREB1	1385	Luciferase reporter assay//qRT-PCR//Western blot	Functional MTI	MIRT732237	27285761
hsa-miR-150-5p	MYB	4602	Flow//qRT-PCR//Western blot	Functional MTI	MIRT000935	23521217
hsa-miR-150-5p	MYB	4602	Luciferase reporter assay	Functional MTI	MIRT000935	20603081
hsa-miR-150-5p	VEGFA	7422	ELISA//Luciferase reporter assay	Functional MTI	MIRT004272	18320040
hsa-miR-150-5p	MYB	4602	Reporter assay	Functional MTI	MIRT000935	17923094
hsa-miR-150-5p	CXCR4	7852	FACS//Western blot	Functional MTI	MIRT006668	22039399
hsa-miR-150-5p	SP1	6667	Luciferase reporter assay//qRT-PCR//Western blot	Functional MTI	MIRT437824	28099946
hsa-miR-150-5p	MYB	4602	Immunohistochemistry//In situ hybridization//Microarray//qRT-PCR//Western blot	Functional MTI	MIRT000935	24613688
hsa-miR-150-5p	P2RX7	5027	qRT-PCR//Luciferase reporter assay	Functional MTI	MIRT004357	18682393
hsa-miR-150-5p	MUC4	4585	Luciferase reporter assay//qRT-PCR//Western blot	Functional MTI	MIRT006115	21983127
hsa-miR-150-5p	ZEB1	6935	ChIP-seq//Flow//Immunofluorescence//Luciferase reporter assay//qRT-PCR//Western blot	Functional MTI	MIRT006984	23765923
hsa-miR-150-5p	SLC2A1	6513	Luciferase reporter assay//Western blot	Functional MTI	MIRT735450	26746193
hsa-miR-150-5p	MYB	4602	qRT-PCR//Western blot	Non-Functional MTI	MIRT000935	21590770
hsa-miR-150-5p	MYB	4602	Luciferase reporter assay//qRT-PCR//Western blot	Functional MTI	MIRT000935	18814950
hsa-miR-150-5p	P2RX7	5027	Flow//In situ hybridization//Luciferase reporter assay//qRT-PCR//Western blot	Functional MTI	MIRT004357	24312495
hsa-miR-150-5p	MYB	4602	Flow//Luciferase reporter assay//Microarray//qRT-PCR//Western blot	Functional MTI	MIRT000935	22025269
hsa-miR-150-5p	PRKCA	5578	Luciferase reporter assay//qRT-PCR//Western blot	Functional MTI	MIRT734463	26232986
hsa-miR-150-5p	FLT3	2322	Luciferase reporter assay	Functional MTI	MIRT007053	23079661
hsa-miR-155-5p	SMAD1	4086	Luciferase reporter assay//qRT-PCR//Western blot	Functional MTI	MIRT001500	20427544
hsa-miR-155-5p	RPTOR	57521	Luciferase reporter assay//Western blot	Functional MTI	MIRT733695	27284727
hsa-miR-155-5p	FGF7	2252	Luciferase reporter assay	Functional MTI	MIRT003482	19177201
hsa-miR-155-5p	AGTR1	185	Luciferase reporter assay	Functional MTI	MIRT002006	19177201
hsa-miR-155-5p	AGTR1	185	Luciferase reporter assay	Functional MTI	MIRT002006	22664914
hsa-miR-155-5p	SPI1	6688	Luciferase reporter assay	Functional MTI	MIRT004282	19386588
hsa-miR-155-5p	SDCBP	6386	Reporter assay;Other	Non-Functional MTI	MIRT001503	20584899
hsa-miR-155-5p	AGTR1	185	Luciferase reporter assay//Northern blot//qRT-PCR//Western blot	Functional MTI	MIRT002006	21310411
hsa-miR-155-5p	HBP1	26959	Reporter assay;Other	Functional MTI	MIRT020927	20584899
hsa-miR-155-5p	IKBKE	9641	Luciferase reporter assay	Functional MTI	MIRT003484	19177201
hsa-miR-155-5p	AGTR1	185	Luciferase reporter assay//Real time PCR//Reporter assay	Functional MTI	MIRT002006	17588946
hsa-miR-155-5p	WBP1L	54838	Reporter assay;Other	Functional MTI	MIRT020792	20584899
hsa-miR-155-5p	CLDN1	9076	Immunocytochemistry//Immunohistochemistry//In situ hybridization//Luciferase reporter assay//Microarray//qRT-PCR//Western blot	Functional MTI	MIRT001558	24604078
hsa-miR-155-5p	AGTR1	185	Luciferase reporter assay//qRT-PCR//Quantitative proteomic approach//Western blot	Functional MTI	MIRT002006	20735984
hsa-miR-155-5p	SDCBP	6386	Immunocytochemistry//Immunohistochemistry//In situ hybridization//Luciferase reporter assay//Microarray//qRT-PCR//Western blot	Functional MTI	MIRT001503	24604078
hsa-miR-155-5p	APAF1	317	Reporter assay;Other	Functional MTI	MIRT020853	20584899
hsa-miR-155-5p	TBCA	6902	Reporter assay;Other	Non-Functional MTI	MIRT001495	20584899
hsa-miR-155-5p	CSNK1A1	1452	Reporter assay;Other	Functional MTI	MIRT006267	20584899
hsa-miR-155-5p	FAM135A	57579	Reporter assay;Other	Non-Functional MTI	MIRT021063	21310411
hsa-miR-155-5p	SOCS6	9306	Luciferase reporter assay//qRT-PCR//Western blot	Functional MTI	MIRT733458	27811366
hsa-miR-155-5p	FGF7	2252	Luciferase reporter assay	Functional MTI	MIRT003482	19701459
hsa-miR-155-5p	FAM135A	57579	Reporter assay;Other	Functional MTI	MIRT021063	18950466
hsa-miR-155-5p	SMARCA4	6597	Reporter assay;Other	Functional MTI	MIRT020993	20584899
hsa-miR-155-5p	AGTR1	185	Luciferase reporter assay//qRT-PCR//Western blot//Reporter assay	Functional MTI	MIRT002006	16675453
hsa-miR-155-5p	IL13RA1	3597	Luciferase reporter assay	Functional MTI	MIRT006687	21097505
hsa-miR-155-5p	C17orf80	55028	Reporter assay;Other	Non-Functional MTI	MIRT020493	20584899
hsa-miR-155-5p	SLC33A1	9197	Reporter assay;Other	Non-Functional MTI	MIRT020990	20584899
hsa-miR-155-5p	TRIM32	22954	ChIP-seq//Luciferase reporter assay//Western blot	Functional MTI	MIRT001492	26497687
hsa-miR-155-5p	BACH1	571	qRT-PCR//Luciferase reporter assay	Functional MTI	MIRT001043	18299402
hsa-miR-155-5p	PIK3R1	5295	Luciferase reporter assay//qRT-PCR//Western blot	Functional MTI	MIRT053013	22609116
hsa-miR-155-5p	MBNL3	55796	Reporter assay;Other	Functional MTI	MIRT020645	20584899
hsa-miR-155-5p	GATM	2628	Reporter assay;Other	Functional MTI	MIRT021061	18668040
hsa-miR-155-5p	SMARCA4	6597	qRT-PCR//Western blot	Functional MTI	MIRT020993	28251496
hsa-miR-155-5p	NOVA1	4857	Reporter assay;Other	Non-Functional MTI	MIRT020856	20584899
hsa-miR-155-5p	IL17RB	55540	Reporter assay;Other	Functional MTI	MIRT020786	20584899
hsa-miR-155-5p	SPI1	6688	qRT-PCR//Luciferase reporter assay//Immunoprecipitaion//Western blot	Functional MTI	MIRT004282	25092144
hsa-miR-155-5p	TAB2	23118	Luciferase reporter assay	Functional MTI	MIRT000289	23449975
hsa-miR-155-5p	PTEN	5728	Luciferase reporter assay//qRT-PCR//Western blot	Functional MTI	MIRT734893	27811366
hsa-miR-155-5p	TAB2	23118	Luciferase reporter assay//Microarray//qRT-PCR//Western blot	Functional MTI	MIRT000289	20852130
hsa-miR-155-5p	INPP5D	3635	Luciferase reporter assay//Reporter assay;Western blot;qRT-PCR;Other	Functional MTI	MIRT000631	19359473
hsa-miR-155-5p	FOXO3	2309	Luciferase reporter assay	Functional MTI	MIRT004495	27091996
hsa-miR-155-5p	MYB	4602	Reporter assay	Functional MTI	MIRT005884	20680360
hsa-miR-155-5p	MSH2	4436	Luciferase reporter assay//Western blot//Northern blot	Functional MTI	MIRT000460	20351277
hsa-miR-155-5p	BACH1	571	Reporter assay;Other	Functional MTI	MIRT001043	20584899
hsa-miR-155-5p	NSD3	54904	Reporter assay;Other	Functional MTI	MIRT021058	21030878
hsa-miR-155-5p	E2F2	1870	Reporter assay;Other	Functional MTI	MIRT021062	20584899
hsa-miR-155-5p	JARID2	3720	Reporter assay;Other	Functional MTI	MIRT001075	20584899
hsa-miR-155-5p	PTEN	5728	Immunohistochemistry//Luciferase reporter assay//qRT-PCR//Western blot	Functional MTI	MIRT734893	28132399
hsa-miR-155-5p	LRIF1	55791	Reporter assay;Other	Functional MTI	MIRT020641	20584899
hsa-miR-155-5p	MRPL18	29074	Reporter assay;Other	Functional MTI	MIRT020849	20584899
hsa-miR-155-5p	ARMC2	84071	Reporter assay;Other	Functional MTI	MIRT020851	20584899
hsa-miR-155-5p	MCM8	84515	Reporter assay;Other	Functional MTI	MIRT020992	20584899
hsa-miR-155-5p	TRIP13	9319	Reporter assay;Other	Functional MTI	MIRT001491	20584899
hsa-miR-155-5p	MECP2	4204	Luciferase reporter assay//qRT-PCR//Microarray	Functional MTI	MIRT000442	20388499
hsa-miR-155-5p	IKBKE	9641	qRT-PCR//Western blot	Functional MTI	MIRT003484	18753206
hsa-miR-155-5p	INPP5D	3635	Immunohistochemistry//In situ hybridization//Luciferase reporter assay//qRT-PCR//Western blot	Functional MTI	MIRT000631	24522920
hsa-miR-155-5p	MSH6	2956	Luciferase reporter assay//Western blot//Northern blot	Functional MTI	MIRT000459	20351277
hsa-miR-155-5p	SPI1	6688	Reporter assay	Functional MTI	MIRT004282	20680360
hsa-miR-155-5p	TCF12	6938	Reporter assay;Other	Non-Functional MTI	MIRT020994	20584899
hsa-miR-155-5p	FOS	2353	ChIP//mRNA decay//qRT-PCR//Western blot	Functional MTI	MIRT053434	27513856
hsa-miR-155-5p	INPP5D	3635	Luciferase reporter assay//Western blot//Reporter assay	Functional MTI	MIRT000631	20041145
hsa-miR-155-5p	INPP5D	3635	qRT-PCR//Western blot	Non-Functional MTI	MIRT000631	22982040
hsa-miR-155-5p	SH3PXD2A	9644	Luciferase reporter assay//qRT-PCR	Functional MTI	MIRT053010	22797699
hsa-miR-155-5p	APC	324	Luciferase reporter assay//qRT-PCR//Western blot	Functional MTI	MIRT001207	23796566
hsa-miR-155-5p	E2F2	1870	Reporter assay;Other	Non-Functional MTI	MIRT021062	19759154
hsa-miR-155-5p	TP53INP1	94241	Reporter assay;Other	Functional MTI	MIRT003007	20584899
hsa-miR-155-5p	MPP5	64398	Reporter assay;Other	Functional MTI	MIRT020854	20584899
hsa-miR-155-5p	C3orf18	51161	Reporter assay;Other	Functional MTI	MIRT021064	21036908
hsa-miR-155-5p	SPI1	6688	Luciferase reporter assay//Western blot	Functional MTI	MIRT004282	25288398
hsa-miR-155-5p	KDM3A	55818	In situ hybridization//Luciferase reporter assay//qRT-PCR//Western blot//Immunohistochemistry//Microarray	Functional MTI	MIRT006439	21541331
hsa-miR-155-5p	DOCK1	1793	Immunocytochemistry//Immunohistochemistry//In situ hybridization//Luciferase reporter assay//Microarray//qRT-PCR//Western blot	Functional MTI	MIRT054619	24604078
hsa-miR-155-5p	JARID2	3720	Luciferase reporter assay	Functional MTI	MIRT001075	23185331
hsa-miR-155-5p	TP53INP1	94241	Microarray//qRT-PCR//Western blot	Functional MTI	MIRT003007	21093163
hsa-miR-155-5p	ACTR2	10097	Reporter assay;Other	Non-Functional MTI	MIRT020780	20584899
hsa-miR-155-5p	MAPK14	1432	Luciferase reporter assay	Functional MTI	MIRT053435	25535908
hsa-miR-155-5p	SKI	6497	Immunohistochemistry//Luciferase reporter assay//Northern blot//qRT-PCR//Western blot	Functional MTI	MIRT005885	21062812
hsa-miR-155-5p	KBTBD2	25948	Reporter assay;Other	Functional MTI	MIRT005097	20584899
hsa-miR-155-5p	ARID2	196528	Luciferase reporter assay	Functional MTI	MIRT001569	18367535
hsa-miR-155-5p	FOXO3	2309	Luciferase reporter assay	Functional MTI	MIRT004495	28006785
hsa-miR-155-5p	APC	324	Luciferase reporter assay//Western blot	Functional MTI	MIRT001207	22610915
hsa-miR-155-5p	MLH1	4292	Immunohistochemistry//Luciferase reporter assay//qRT-PCR//Western blot	Functional MTI	MIRT000461	23715647
hsa-miR-155-5p	VPS18	57617	Reporter assay	Functional MTI	MIRT021057	20584899
hsa-miR-155-5p	NFKB1	4790	Immunofluorescence//Immunohistochemistry//Luciferase reporter assay//qRT-PCR//Western blot	Functional MTI	MIRT021048	26934326
hsa-miR-155-5p	BACH1	571	Luciferase reporter assay//Microarray//qRT-PCR	Functional MTI	MIRT001043	19193853
hsa-miR-155-5p	GPM6B	2824	Reporter assay	Functional MTI	MIRT020640	20680360
hsa-miR-155-5p	CYP2U1	113612	Reporter assay;Other	Functional MTI	MIRT020782	20584899
hsa-miR-155-5p	CARHSP1	23589	Reporter assay;Other	Functional MTI	MIRT020567	20584899
hsa-miR-155-5p	SOCS1	8651	ELISA//qRT-PCR//Western blot	Functional MTI	MIRT000456	27817193
hsa-miR-155-5p	PBRM1	55193	Reporter assay;Other	Non-Functional MTI	MIRT020793	20584899
hsa-miR-155-5p	SOCS1	8651	Luciferase reporter assay//qRT-PCR//Western blot	Functional MTI	MIRT000456	27811366
hsa-miR-155-5p	FLI1	2313	Western blot	Non-Functional MTI	MIRT005349	18950466
hsa-miR-155-5p	ZNF28	7576	Reporter assay;Other	Functional MTI	MIRT020991	20584899
hsa-miR-155-5p	RBAK	57786	Reporter assay;Other	Non-Functional MTI	MIRT020857	20584899
hsa-miR-155-5p	TP53INP1	94241	Immunohistochemistry//Luciferase reporter assay//Microarray//qRT-PCR//Western blot	Functional MTI	MIRT003007	23209550
hsa-miR-155-5p	BACH1	571	Luciferase reporter assay//Reporter assay	Functional MTI	MIRT001043	17881434
hsa-miR-155-5p	AGTR1	185	Luciferase reporter assay//Reporter assay	Functional MTI	MIRT002006	17668390
hsa-miR-155-5p	FBXW7	55294	Luciferase reporter assay//qRT-PCR	Functional MTI	MIRT734975	27904771
hsa-miR-155-5p	INPP5D	3635	GFP reporter assay//Luciferase reporter assay//Northern blot//qRT-PCR//Western blot	Functional MTI	MIRT000631	19641183
hsa-miR-155-5p	JARID2	3720	qRT-PCR//Luciferase reporter assay	Functional MTI	MIRT001075	19759154
hsa-miR-155-5p	TBRG1	84897	ChIP-seq//Western blot//Luciferase reporter assay	Functional MTI	MIRT734660	26497687
hsa-miR-155-5p	PICALM	8301	Reporter assay;Other	Functional MTI	MIRT001525	20584899
hsa-miR-155-5p	DET1	55070	Luciferase reporter assay	Functional MTI	MIRT000972	18367535
hsa-miR-155-5p	PRKAR1A	5573	Reporter assay;Other	Functional MTI	MIRT020712	20584899
hsa-miR-155-5p	MYBL1	4603	Reporter assay;Other	Functional MTI	MIRT021060	18668040
hsa-miR-155-5p	TAB2	23118	Reporter assay	Functional MTI	MIRT000289	20680360
hsa-miR-155-5p	SMAD2	4087	qRT-PCR//Western blot//Luciferase reporter assay	Functional MTI	MIRT005872	22426647
hsa-miR-155-5p	HERC4	26091	Reporter assay;Other	Non-Functional MTI	MIRT020643	20584899
hsa-miR-155-5p	RAB11FIP2	22841	Reporter assay;Other	Functional MTI	MIRT020855	20584899
hsa-miR-155-5p	MECP2	4204	Immunohistochemistry//Luciferase reporter assay//qRT-PCR//Western blot	Functional MTI	MIRT000442	19897480
hsa-miR-155-5p	RUNX2	860	Luciferase reporter assay//qRT-PCR//Western blot	Functional MTI	MIRT004707	20427544
hsa-miR-155-5p	ZNF493	284443	Reporter assay;Other	Non-Functional MTI	MIRT020784	20584899
hsa-miR-155-5p	TP53INP1	94241	Western blot//Luciferase reporter assay//Reporter assay	Functional MTI	MIRT003007	17911264
hsa-miR-155-5p	CCDC82	79780	Reporter assay;Other	Non-Functional MTI	MIRT020779	20584899
hsa-miR-155-5p	NFATC2IP	84901	Luciferase reporter assay	Non-Functional MTI	MIRT004056	17881434
hsa-miR-155-5p	ZIC3	7547	Luciferase reporter assay	Functional MTI	MIRT000976	19177201
hsa-miR-155-5p	MYB	4602	Immunohistochemistry//Luciferase reporter assay//Northern blot//qRT-PCR//Western blot	Functional MTI	MIRT005884	21062812
hsa-miR-155-5p	SLC35F2	54733	Reporter assay;Other	Non-Functional MTI	MIRT020783	20584899
hsa-miR-155-5p	EXOSC2	23404	Reporter assay;Other	Functional MTI	MIRT020557	20584899
hsa-miR-155-5p	FOXO3	2309	Flow//Immunoblot//Immunofluorescence//Immunohistochemistry//Microarray//qRT-PCR//Western blot	Functional MTI	MIRT004495	21304824
hsa-miR-155-5p	DCUN1D2	55208	Reporter assay;Other	Functional MTI	MIRT020924	20584899
hsa-miR-155-5p	KLHL5	51088	Reporter assay;Other	Functional MTI	MIRT020925	20584899
hsa-miR-155-5p	ETS1	2113	Luciferase reporter assay//Northern blot//qRT-PCR//Western blot//Reporter assay;Western blot;qRT-PCR	Functional MTI	MIRT005104	21310411
hsa-miR-155-5p	MXI1	4601	Luciferase reporter assay//qRT-PCR//Western blot	Functional MTI	MIRT438018	24376632
hsa-miR-155-5p	TOMM20	9804	Reporter assay;Other	Non-Functional MTI	MIRT020995	20584899
hsa-miR-155-5p	CEBPB	1051	Luciferase reporter assay	Functional MTI	MIRT001560	18367535
hsa-miR-155-5p	PAK2	5062	Reporter assay;Other	Functional MTI	MIRT020989	20584899
hsa-miR-155-5p	UBTD2	92181	Reporter assay;Other	Non-Functional MTI	MIRT020987	20584899
hsa-miR-155-5p	ZNF561	93134	Reporter assay;Other	Non-Functional MTI	MIRT020566	20584899
hsa-miR-155-5p	LCORL	254251	Reporter assay;Other	Functional MTI	MIRT020852	20584899
hsa-miR-155-5p	SEL1L	6400	Luciferase reporter assay//qRT-PCR//Western blot	Functional MTI	MIRT054478	23661430
hsa-miR-155-5p	SAP30L	79685	Reporter assay;Other	Functional MTI	MIRT020717	20584899
hsa-miR-155-5p	GATM	2628	Reporter assay;Other	Functional MTI	MIRT021061	20584899
hsa-miR-155-5p	MAP3K14	9020	Reporter assay	Functional MTI	MIRT020850	20584899
hsa-miR-155-5p	FOXO3	2309	Luciferase reporter assay	Functional MTI	MIRT004495	28401267
hsa-miR-155-5p	JARID2	3720	ChIP-seq//Luciferase reporter assay//Western blot	Functional MTI	MIRT001075	26497687
hsa-miR-155-5p	MLH1	4292	Luciferase reporter assay//Western blot//Northern blot	Functional MTI	MIRT000461	20351277
hsa-miR-155-5p	UBQLN1	29979	Reporter assay;Other	Functional MTI	MIRT020996	20584899
hsa-miR-155-5p	SOCS1	8651	qRT-PCR//Western blot	Functional MTI	MIRT000456	25998827
hsa-miR-155-5p	IKBKE	9641	Immunofluorescence//Immunohistochemistry//Luciferase reporter assay//qRT-PCR//Western blot	Functional MTI	MIRT003484	26934326
hsa-miR-155-5p	HOMEZ	57594	ChIP-seq//Luciferase reporter assay//Western blot	Functional MTI	MIRT734662	26497687
hsa-miR-155-5p	MMP16	4325	Immunohistochemistry//Luciferase reporter assay//qRT-PCR//Western blot//Zymography	Functional MTI	MIRT053318	22348515
hsa-miR-155-5p	PKN2	5586	Reporter assay;Other	Functional MTI	MIRT001524	20584899
hsa-miR-155-5p	SHANK2	22941	Luciferase reporter assay//qRT-PCR	Functional MTI	MIRT053009	22797699
hsa-miR-155-5p	ZNF652	22834	Western blot	Functional MTI	MIRT000975	22797073
hsa-miR-155-5p	CKAP5	9793	Luciferase reporter assay//qRT-PCR//Western blot	Functional MTI	MIRT006116	21799781
hsa-miR-155-5p	TAB2	23118	Luciferase reporter assay//Microarray//qRT-PCR//Western blot	Functional MTI	MIRT000289	19193853
hsa-miR-155-5p	TAF5L	27097	Reporter assay;Other	Functional MTI	MIRT020642	20584899
hsa-miR-155-5p	E2F2	1870	Immunohistochemistry//Luciferase reporter assay//qRT-PCR//Western blot	Functional MTI	MIRT021062	26967247
hsa-miR-155-5p	HIF1A	3091	qRT-PCR//Immunohistochemistry//Western blot	Functional MTI	MIRT398178	25143000
hsa-miR-155-5p	JUN	3725	Luciferase reporter assay//qRT-PCR//Western blot	Functional MTI	MIRT006208	22508041
hsa-miR-155-5p	NKX3-1	4824	Western blot	Functional MTI	MIRT020697	24282594
hsa-miR-155-5p	CEP41	95681	Reporter assay;Other	Functional MTI	MIRT020777	20584899
hsa-miR-155-5p	ZIC3	7547	Luciferase reporter assay	Functional MTI	MIRT000976	18367535
hsa-miR-155-5p	THRB	7068	Luciferase reporter assay//Real time PCR	Functional MTI	MIRT054752	24849932
hsa-miR-155-5p	ZNF652	22834	Luciferase reporter assay	Functional MTI	MIRT000975	18367535
hsa-miR-155-5p	TRAK1	22906	Reporter assay;Other	Functional MTI	MIRT020781	20584899
hsa-miR-155-5p	RAC1	5879	Reporter assay;Other	Non-Functional MTI	MIRT020715	20584899
hsa-miR-155-5p	MYC	4609	Luciferase reporter assay//qRT-PCR//Western blot	Functional MTI	MIRT054028	24969405
hsa-miR-155-5p	HAL	3034	Reporter assay;Other	Non-Functional MTI	MIRT020785	20584899
hsa-miR-155-5p	PHC2	1912	Reporter assay;Other	Functional MTI	MIRT001526	20584899
hsa-miR-155-5p	JCHAIN	3512	Reporter assay;Other	Non-Functional MTI	MIRT020790	20584899
hsa-miR-155-5p	GABARAPL1	23710	Reporter assay;Other	Non-Functional MTI	MIRT020789	20584899
hsa-miR-155-5p	SECISBP2	79048	Reporter assay;Other	Functional MTI	MIRT020988	20584899
hsa-miR-155-5p	INPP5D	3635	EMSA//Flow//Luciferase reporter assay//qRT-PCR//Western blot	Functional MTI	MIRT000631	25971362
hsa-miR-155-5p	C16orf62	57020	Reporter assay;Other	Functional MTI	MIRT020568	20584899
hsa-miR-155-5p	PCDH9	5101	Reporter assay;Other	Functional MTI	MIRT020565	20584899
hsa-miR-155-5p	CBR4	84869	Reporter assay;Other	Non-Functional MTI	MIRT020570	20584899
hsa-miR-155-5p	LIN7C	55327	Reporter assay;Other	Non-Functional MTI	MIRT020569	20584899
hsa-miR-155-5p	ETS1	2113	qRT-PCR//Western blot	Functional MTI	MIRT005104	23616573
hsa-miR-155-5p	WEE1	7465	Reporter assay;Other	Functional MTI	MIRT020929	20584899
hsa-miR-155-5p	ZNF652	22834	Reporter assay;Other	Functional MTI	MIRT000975	20584899
hsa-miR-155-5p	PLS1	5357	Reporter assay;Other	Non-Functional MTI	MIRT020716	20584899
hsa-miR-155-5p	DET1	55070	Reporter assay;Other	Functional MTI	MIRT000972	20584899
hsa-miR-155-5p	SMAD2	4087	Reporter assay;Other	Functional MTI	MIRT005872	20584899
hsa-miR-155-5p	CASP3	836	Luciferase reporter assay	Functional MTI	MIRT734589	26574931
hsa-miR-155-5p	MORC3	23515	Reporter assay;Other	Functional MTI	MIRT020644	20584899
hsa-miR-155-5p	NOS3	4846	Luciferase reporter assay//qRT-PCR//Western blot	Functional MTI	MIRT007181	23108656
hsa-miR-155-5p	MAFB	9935	Luciferase reporter assay//qRT-PCR	Functional MTI	MIRT004507	22797699
hsa-miR-155-5p	IFNGR1	3459	Flow//Luciferase reporter assay//Northern blot	Functional MTI	MIRT005032	19877012
hsa-miR-155-5p	POLE3	54107	Reporter assay;Other	Non-Functional MTI	MIRT001521	20584899
hsa-miR-155-5p	IKBKE	9641	Luciferase reporter assay//Western blot	Functional MTI	MIRT003484	24151514
hsa-miR-155-5p	APC	324	Luciferase reporter assay//Western blot	Functional MTI	MIRT001207	19136465
hsa-miR-155-5p	SOCS1	8651	ELISA//Luciferase reporter assay//qRT-PCR//Western blot	Functional MTI	MIRT000456	21355095
hsa-miR-155-5p	CYR61	3491	Microarray//qRT-PCR//Luciferase reporter assay//Western blot	Functional MTI	MIRT005484	24705102
hsa-miR-155-5p	ZNF248	57209	Reporter assay;Other	Non-Functional MTI	MIRT020559	20584899
hsa-miR-155-5p	ICAM1	3383	Luciferase reporter assay	Non-Functional MTI	MIRT005709	19949084
hsa-miR-155-5p	TBC1D14	57533	Reporter assay;Other	Functional MTI	MIRT020787	20584899
hsa-miR-155-5p	MRPS27	23107	Reporter assay;Other	Functional MTI	MIRT020718	20584899
hsa-miR-155-5p	SMAD4	4089	Western blot	Non-Functional MTI	MIRT020774	21036908
hsa-miR-155-5p	NARS	4677	Reporter assay;Other	Functional MTI	MIRT001530	20584899
hsa-miR-155-5p	MAPK13	5603	Luciferase reporter assay	Functional MTI	MIRT732510	25535908
hsa-miR-155-5p	TP53INP1	94241	qRT-PCR//Western blot	Functional MTI	MIRT003007	23568502
hsa-miR-155-5p	C3orf18	51161	Reporter assay;Western blot	Functional MTI	MIRT021064	20584899
hsa-miR-155-5p	CIAPIN1	57019	Reporter assay;Other	Functional MTI	MIRT020778	20584899
hsa-miR-155-5p	HIVEP2	3097	Reporter assay;Other	Functional MTI	MIRT000974	20584899
hsa-miR-155-5p	RHEB	6009	Reporter assay;Other	Non-Functional MTI	MIRT001505	20584899
hsa-miR-155-5p	CEBPB	1051	Luciferase reporter assay//qRT-PCR	Functional MTI	MIRT001560	21813606
hsa-miR-155-5p	MASTL	84930	Reporter assay;Other	Functional MTI	MIRT021059	18668040
hsa-miR-155-5p	SMAD5	4090	immunoblot//Luciferase reporter assay//qRT-PCR//Western blot	Functional MTI	MIRT000973	20133617
hsa-miR-155-5p	RHOA	387	Luciferase reporter assay//Western blot//qRT-PCR	Functional MTI	MIRT001961	18794355
hsa-miR-155-5p	SKI	6497	Luciferase reporter assay	Functional MTI	MIRT005885	21466664
hsa-miR-155-5p	CLUAP1	23059	Reporter assay;Other	Functional MTI	MIRT020563	20584899
hsa-miR-155-5p	ETS1	2113	Luciferase reporter assay//qRT-PCR//Western blot	Functional MTI	MIRT005104	18950466
hsa-miR-155-5p	CCND2	894	qRT-PCR//Western blot	Functional MTI	MIRT734468	26986233
hsa-miR-155-5p	SOCS1	8651	Western blot	Functional MTI	MIRT000456	27470349
hsa-miR-155-5p	ARFIP1	27236	Reporter assay;Other	Non-Functional MTI	MIRT001571	20584899
hsa-miR-155-5p	ARPC3	10094	Reporter assay;Other	Non-Functional MTI	MIRT020984	20584899
hsa-miR-155-5p	TLE4	7091	Reporter assay;Other	Functional MTI	MIRT005105	20584899
hsa-miR-155-5p	WWC1	23286	Reporter assay;Other	Functional MTI	MIRT020928	20584899
hsa-miR-155-5p	CSF1R	1436	Luciferase reporter assay//qRT-PCR	Functional MTI	MIRT006103	24198819
hsa-miR-155-5p	MAP3K10	4294	Reporter assay;Other	Functional MTI	MIRT007103	20584899
hsa-miR-155-5p	GOLT1B	51026	Reporter assay;Other	Non-Functional MTI	MIRT020930	20584899
hsa-miR-155-5p	LDOC1	23641	Luciferase reporter assay//Reporter assay;Other	Functional MTI	MIRT001805	17881434
hsa-miR-155-5p	STAT1	6772	Luciferase reporter assay//Western blot	Functional MTI	MIRT734272	28418858
hsa-miR-155-5p	JARID2	3720	In situ hybridization//Luciferase reporter assay	Functional MTI	MIRT001075	25097177
hsa-miR-155-5p	SOCS6	9306	Luciferase reporter assay//qRT-PCR//Western blot	Functional MTI	MIRT733458	26692956
hsa-miR-155-5p	CDC40	51362	Reporter assay;Other	Non-Functional MTI	MIRT020923	20584899
hsa-miR-155-5p	TP53INP1	94241	Luciferase reporter assay	Functional MTI	MIRT003007	24152184
hsa-miR-155-5p	SMAD5	4090	Luciferase reporter assay//qRT-PCR//Western blot	Functional MTI	MIRT000973	20427544
hsa-miR-155-5p	MYBL1	4603	Reporter assay;Other	Functional MTI	MIRT021060	20584899
hsa-miR-155-5p	ZNF611	81856	Western blot	Functional MTI	MIRT021053	20584899
hsa-miR-155-5p	RAPGEF2	9693	Reporter assay;Other	Functional MTI	MIRT020791	20584899
hsa-miR-155-5p	CEBPB	1051	Microarray//qRT-PCR//Western blot	Functional MTI	MIRT001560	19193853
hsa-miR-155-5p	MASTL	84930	Reporter assay;Other	Non-Functional MTI	MIRT021059	20584899
hsa-miR-155-5p	FAM199X	139231	Reporter assay;Other	Functional MTI	MIRT020714	20584899
hsa-miR-155-5p	TSHZ3	57616	Luciferase reporter assay	Functional MTI	MIRT004604	19177201
hsa-miR-155-5p	FOXO3	2309	qRT-PCR//Luciferase reporter assay//Western blot	Functional MTI	MIRT004495	20371610
hsa-miR-155-5p	INPP5D	3635	qRT-PCR//Luciferase reporter assay//Western blot	Functional MTI	MIRT000631	19890474
hsa-miR-155-5p	SMAD5	4090	Luciferase reporter assay	Functional MTI	MIRT000973	18367535
hsa-miR-155-5p	ZNF254	9534	Reporter assay;Other	Functional MTI	MIRT020788	20584899
hsa-miR-155-5p	SOCS1	8651	Luciferase reporter assay//qRT-PCR//Western blot	Functional MTI	MIRT000456	24351865
hsa-miR-155-5p	FAM177A1	283635	Reporter assay;Other	Functional MTI	MIRT020986	20584899
hsa-miR-155-5p	ANAPC16	119504	Reporter assay;Other	Functional MTI	MIRT020492	20584899
hsa-miR-155-5p	MAP3K10	4294	Luciferase reporter assay	Functional MTI	MIRT007103	23189122
hsa-miR-155-5p	MYO1D	4642	Reporter assay;Other	Non-Functional MTI	MIRT020859	20584899
hsa-miR-155-5p	INPP5F	22876	Reporter assay;Other	Functional MTI	MIRT020983	20584899
hsa-miR-155-5p	MYLK	4638	Luciferase reporter assay//qRT-PCR//Western blot	Functional MTI	MIRT020526	24486510
hsa-miR-155-5p	VHL	7428	Luciferase reporter assay//qRT-PCR	Functional MTI	MIRT053028	23353819
hsa-miR-155-5p	MATR3	9782	Luciferase reporter assay//Reporter assay;Other	Functional MTI	MIRT001804	17881434
hsa-miR-155-5p	SMAD3	4088	Western blot	Non-Functional MTI	MIRT020918	21036908
hsa-miR-155-5p	PHF14	9678	Reporter assay;Other	Functional MTI	MIRT020981	20584899
hsa-miR-155-5p	CAB39	51719	Reporter assay;Other	Non-Functional MTI	MIRT020562	20584899
hsa-miR-155-5p	FAM91A1	157769	Reporter assay;Other	Functional MTI	MIRT020920	20584899
hsa-miR-155-5p	FADD	8772	GFP reporter assay//Immunohistochemistry//In situ hybridization//Luciferase reporter assay//Microarray//qRT-PCR//Western blot	Functional MTI	MIRT006848	21706480
hsa-miR-155-5p	PDLIM5	10611	Western blot	Functional MTI	MIRT001527	20584899
hsa-miR-155-5p	SOCS1	8651	Luciferase reporter assay	Functional MTI	MIRT000456	22771905
hsa-miR-155-5p	KRCC1	51315	Reporter assay;Other	Non-Functional MTI	MIRT020985	20584899
hsa-miR-155-5p	TP53INP1	94241	Western blot	Functional MTI	MIRT003007	25601564
hsa-miR-155-5p	UPF2	26019	Reporter assay;Other	Non-Functional MTI	MIRT020646	20584899
hsa-miR-155-5p	CSF1R	1436	ELISA//Luciferase reporter assay//qRT-PCR//Western blot	Functional MTI	MIRT006103	21355095
hsa-miR-155-5p	SSX2IP	117178	Reporter assay;Other	Non-Functional MTI	MIRT020713	20584899
hsa-miR-155-5p	LRRC59	55379	Reporter assay;Other	Functional MTI	MIRT020860	20584899
hsa-miR-155-5p	PALD1	27143	Reporter assay;Other	Functional MTI	MIRT020931	20584899
hsa-miR-155-5p	SMAD2	4087	Luciferase reporter assay//qRT-PCR//Western blot//Reporter assay;Western blot	Functional MTI	MIRT005872	21036908
hsa-miR-155-5p	MEIS1	4211	Luciferase reporter assay//qRT-PCR//Western blot	Functional MTI	MIRT000287	18950466
hsa-miR-155-5p	SOCS1	8651	qRT-PCR//Luciferase reporter assay//Western blot	Functional MTI	MIRT000456	20354188
hsa-miR-155-5p	MEF2A	4205	Reporter assay;Other	Functional MTI	MIRT020561	20584899
hsa-miR-155-5p	CSNK1A1	1452	Luciferase reporter assay	Functional MTI	MIRT006267	22350414
hsa-miR-155-5p	DHX40	79665	Reporter assay;Other	Functional MTI	MIRT001554	20584899
hsa-miR-155-5p	TSPAN14	81619	Reporter assay;Other	Functional MTI	MIRT020709	20584899
hsa-miR-155-5p	PKIA	5569	ChIP-seq//Immunoblot//Luciferase reporter assay//qRT-PCR	Functional MTI	MIRT006214	22473996
hsa-miR-155-5p	SOX6	55553	Luciferase reporter assay//qRT-PCR//Western blot	Functional MTI	MIRT006113	21989846
hsa-miR-155-5p	HIVEP2	3097	Luciferase reporter assay//qRT-PCR//Western blot	Functional MTI	MIRT000974	20427544
hsa-miR-155-5p	MSI2	124540	Western blot	Non-Functional MTI	MIRT001533	20584899
hsa-miR-155-5p	CEBPB	1051	Luciferase reporter assay//qRT-PCR//Western blot	Functional MTI	MIRT001560	20427544
hsa-miR-155-5p	MYD88	4615	Western blot	Functional MTI	MIRT020533	21030878
hsa-miR-155-5p	TFAM	7019	Luciferase reporter assay//qRT-PCR	Functional MTI	MIRT734178	25869329
hsa-miR-155-5p	CEBPB	1051	Chip//ELISA//Luciferase reporter assay//QRTPCR//Western blot	Functional MTI	MIRT001560	23612310
hsa-miR-155-5p	GCSAM	257144	Luciferase reporter assay//Western blot	Functional MTI	MIRT006285	22096245
hsa-miR-155-5p	CEP83	51134	Reporter assay;Other	Functional MTI	MIRT020921	20584899
hsa-miR-155-5p	TBC1D8B	54885	Reporter assay;Other	Non-Functional MTI	MIRT020982	20584899
hsa-miR-155-5p	CARD11	84433	Reporter assay;Other	Functional MTI	MIRT020564	20584899
hsa-miR-155-5p	TAB2	23118	Reporter assay;Other	Non-Functional MTI	MIRT000289	20584899
hsa-miR-155-5p	SAMHD1	25939	Flow//Luciferase reporter assay//qRT-PCR//Western blot	Functional MTI	MIRT735199	25890101
hsa-miR-155-5p	ARID2	196528	Reporter assay;Other	Functional MTI	MIRT001569	20584899
hsa-miR-155-5p	SOCS1	8651	Luciferase reporter assay//qRT-PCR//Western blot	Functional MTI	MIRT000456	22387553
hsa-miR-155-5p	RNF123	63891	Immunofluorescence//Immunohistochemistry//Next Generation Sequencing (NGS)//qRT-PCR//Western blot//Reverse-phase protein array	Functional MTI	MIRT006102	28389511
hsa-miR-155-5p	CYR61	3491	Luciferase reporter assay//qRT-PCR//Western blot	Functional MTI	MIRT005484	20452491
hsa-miR-155-5p	INTS6	26512	Reporter assay;Other	Functional MTI	MIRT020710	20584899
hsa-miR-155-5p	EDN1	1906	Luciferase reporter assay	Functional MTI	MIRT004455	19783678
hsa-miR-155-5p	MARF1	9665	Reporter assay;Other	Functional MTI	MIRT020922	20584899
hsa-miR-155-5p	CEBPB	1051	Luciferase reporter assay	Functional MTI	MIRT001560	19596814
hsa-miR-155-5p	RAD51	5888	Flow//Immunofluorescence//Immunohistochemistry//Luciferase reporter assay//qRT-PCR//Western blot	Functional MTI	MIRT054639	24616504
hsa-miR-155-5p	UQCRFS1	7386	Luciferase reporter assay//Western blot	Functional MTI	MIRT006517	20550618
hsa-miR-155-5p	DET1	55070	ChIP-seq//Western blot//Luciferase reporter assay	Functional MTI	MIRT000972	26497687
hsa-miR-155-5p	SOCS1	8651	ELISA//Immunoprecipitaion//Luciferase reporter assay//Microarray//Northern blot//qRT-PCR//Western blot	Functional MTI	MIRT000456	23436936
hsa-miR-155-5p	MITF	4286	Luciferase reporter assay	Functional MTI	MIRT006969	25853464
hsa-miR-155-5p	ZNF83	55769	Reporter assay;Other	Non-Functional MTI	MIRT020980	20584899
hsa-miR-155-5p	MYO10	4651	Luciferase reporter assay//qRT-PCR//Western blot	Functional MTI	MIRT001532	20427544
hsa-miR-155-5p	HBP1	26959	Luciferase reporter assay//qRT-PCR//Western blot	Functional MTI	MIRT020927	24675724
hsa-miR-155-5p	BACH1	571	Luciferase reporter assay	Functional MTI	MIRT001043	18367535
hsa-miR-155-5p	BACH1	571	Immunohistochemistry//In situ hybridization//Luciferase reporter assay//Microarray//qRT-PCR//Western blot	Functional MTI	MIRT001043	21541331
hsa-miR-155-5p	ANXA2	302	Immunocytochemistry//Immunohistochemistry//In situ hybridization//Luciferase reporter assay//Microarray//qRT-PCR//Western blot	Functional MTI	MIRT020897	24604078
hsa-miR-155-5p	GCFC2	6936	Reporter assay;Other	Non-Functional MTI	MIRT020556	20584899
hsa-miR-155-5p	TTF1	7270	Reporter assay;Other	Non-Functional MTI	MIRT020919	20584899
hsa-miR-155-5p	BCL6	604	Luciferase reporter assay	Functional MTI	MIRT006927	23041630
hsa-miR-155-5p	TM6SF1	53346	Luciferase reporter assay//Reporter assay;Other	Functional MTI	MIRT001803	17881434
hsa-miR-155-5p	FOXO3	2309	Luciferase reporter assay//qRT-PCR//Western blot	Functional MTI	MIRT004495	23970205
hsa-miR-155-5p	CD68	968	Western blot	Functional MTI	MIRT020775	21030878
hsa-miR-155-5p	SELE	6401	Luciferase reporter assay	Non-Functional MTI	MIRT005713	19949084
hsa-miR-155-5p	CCND1	595	Luciferase reporter assay//Western blot	Functional MTI	MIRT020946	22858023
hsa-miR-155-5p	JADE1	79960	Luciferase reporter assay//Reporter assay;Other	Non-Functional MTI	MIRT001806	17881434
hsa-miR-155-5p	AGO4	192670	Reporter assay;Other	Functional MTI	MIRT020926	20584899
hsa-miR-155-5p	HIVEP2	3097	Luciferase reporter assay	Functional MTI	MIRT000974	18367535
hsa-miR-155-5p	YWHAZ	7534	Reporter assay;Other	Non-Functional MTI	MIRT020711	20584899
hsa-miR-155-5p	RNF123	63891	ELISA//Luciferase reporter assay//qRT-PCR//Western blot	Functional MTI	MIRT006102	21355095
hsa-miR-155-5p	PSIP1	11168	Flow//Luciferase reporter assay//Microarray//qRT-PCR//Western blot	Functional MTI	MIRT020538	23028330
hsa-miR-155-5p	PSIP1	11168	ChIP-seq//Luciferase reporter assay//Western blot	Functional MTI	MIRT020538	26497687
hsa-miR-155-5p	NR1H3	10062	Luciferase reporter assay//qRT-PCR//Western blot	Functional MTI	MIRT734671	27746237
hsa-miR-155-5p	MITF	4286	Luciferase reporter assay	Functional MTI	MIRT006969	22771905
hsa-miR-155-5p	BRPF3	27154	Proteomics//Western blot	Functional MTI	MIRT001563	17668390
hsa-miR-155-5p	ETS1	2113	Reporter assay;Other	Functional MTI	MIRT005104	20584899
hsa-miR-155-5p	OLR1	4973	Western blot	Functional MTI	MIRT020773	21030878
hsa-miR-155-5p	KRAS	3845	Reporter assay;Other	Non-Functional MTI	MIRT005100	20584899
hsa-miR-155-5p	CEBPB	1051	Western blot	Functional MTI	MIRT001560	23749759
hsa-miR-155-5p	CEBPB	1051	ELISA//Immunoblot//Immunocytochemistry//Immunofluorescence//Luciferase reporter assay//qRT-PCR	Functional MTI	MIRT001560	19887047
hsa-miR-155-5p	TERF1	7013	Luciferase reporter assay//Western blotting//immunohistochemistry	Functional MTI	MIRT054759	24876105
hsa-miR-155-5p	CXCL8	3576	Western blot	Functional MTI	MIRT020979	21030878
hsa-miR-155-5p	CHD9	80205	Reporter assay;Other	Non-Functional MTI	MIRT020560	20584899
hsa-miR-155-5p	ARL15	54622	Reporter assay;Other	Functional MTI	MIRT020858	20584899
hsa-miR-155-5p	CCND1	595	Flow//Luciferase reporter assay//qRT-PCR//Western blot	Functional MTI	MIRT020946	26955820
hsa-miR-155-5p	ARL6IP5	10550	Reporter assay;Other	Non-Functional MTI	MIRT021065	20584899
hsa-miR-155-5p	BCL6	604	qRT-PCR//Western blot	Functional MTI	MIRT006927	26986233
hsa-miR-155-5p	LNX2	222484	Reporter assay;Other	Functional MTI	MIRT020558	20584899
hsa-miR-185-3p	STIM1	6786	Luciferase reporter assay//qRT-PCR//Western blot	Functional MTI	MIRT735544	26694763
hsa-miR-185-3p	AKT1	207	Luciferase reporter assayMTT	Functional MTI	MIRT735357	26617940
hsa-miR-185-5p	SCARB1	949	Luciferase reporter assay	Functional MTI	MIRT035549	23459944
hsa-miR-185-5p	DNMT1	1786	Immunoprecipitaion//Luciferase reporter assay//Microarray//Quantitative proteomic approach//Western blot	Functional MTI	MIRT006696	21962230
hsa-miR-185-5p	SREBF1	6720	Luciferase reporter assay//qRT-PCR//Western blot	Functional MTI	MIRT045315	23951060
hsa-miR-185-5p	TGFB1	7040	Luciferase reporter assay	Functional MTI	MIRT734995	28259900
hsa-miR-185-5p	AR	367	Luciferase reporter assay	Functional MTI	MIRT035517	23417242
hsa-miR-185-5p	MZB1	51237	Luciferase reporter assay//qRT-PCR//Western blot	Functional MTI	MIRT437479	24014023
hsa-miR-185-5p	VEGFA	7422	Luciferase reporter assay//Western blot	Functional MTI	MIRT360955	25448984
hsa-miR-185-5p	SMAD7	4092	Luciferase reporter assay//qRT-PCR//Western blot	Functional MTI	MIRT731249	26390174
hsa-miR-185-5p	ALOX12	239	Luciferase reporter assay//Western blot	Functional MTI	MIRT438332	24070899
hsa-miR-185-5p	DUSP4	1846	Luciferase reporter assay//qRT-PCR//Western blot	Functional MTI	MIRT437484	24014023
hsa-miR-185-5p	STIM1	6786	Luciferase reporter assay	Functional MTI	MIRT732508	25531324
hsa-miR-185-5p	AQP3	360	Luciferase reporter assay//Western blot	Functional MTI	MIRT438336	24070899
hsa-miR-185-5p	COL1A1	1277	Luciferase reporter assay	Functional MTI	MIRT734240	28259900
hsa-miR-185-5p	TG	7038	Luciferase reporter assay	Functional MTI	MIRT734239	28259900
hsa-miR-185-5p	DNMT1	1786	qRT-PCR//Luciferase reporter assay//Western blot	Functional MTI	MIRT006696	23318422
hsa-miR-185-5p	NFATC3	4775	Luciferase reporter assay//qRT-PCR//Western blot	Functional MTI	MIRT284753	24014023
hsa-miR-185-5p	IL10RA	3587	Luciferase reporter assay//Microarray//qRT-PCR//Western blot	Functional MTI	MIRT734920	26631117
hsa-miR-185-5p	CAMK4	814	Luciferase reporter assay//qRT-PCR//Western blot	Functional MTI	MIRT437481	24014023
hsa-miR-185-5p	HMGA1	3159	Luciferase reporter assay//qRT-PCR//Western blot	Functional MTI	MIRT437482	24014023
hsa-miR-185-5p	PLAC8	51316	Luciferase reporter assay//qRT-PCR//Western blot	Functional MTI	MIRT734624	27643556
hsa-miR-185-5p	EPHB2	2048	ELISA//Flow//Luciferase reporter assay//qRT-PCR//Western blot	Functional MTI	MIRT438732	24803159
hsa-miR-185-5p	RHOA	387	qRT-PCR//Western blot	Functional MTI	MIRT004036	27250838
hsa-miR-185-5p	TRIM29	23650	Luciferase reporter assay//qRT-PCR//Western blot	Functional MTI	MIRT731749	26191199
hsa-miR-185-5p	NFATC3	4775	Luciferase reporter assay//qRT-PCR//Western blot	Functional MTI	MIRT284753	25767890
hsa-miR-185-5p	SREBF2	6721	Luciferase reporter assay//qRT-PCR//Western blot	Functional MTI	MIRT438068	25914460
hsa-miR-185-5p	DNMT1	1786	Flow//Immunoprecipitaion//qRT-PCR//Western blot	Functional MTI	MIRT006696	23846337
hsa-miR-185-5p	CASP14	23581	Luciferase reporter assay//Western blot	Functional MTI	MIRT438335	24070899
hsa-miR-185-5p	SLC9A1	6548	Luciferase reporter assay//qRT-PCR//Western blot	Functional MTI	MIRT734852	26521941
hsa-miR-185-5p	IGF1R	3480	Luciferase reporter assay//qRT-PCR//Western blot	Functional MTI	MIRT437483	24014023
hsa-miR-185-5p	ATR	545	Flow//Microarray//qRT-PCR//Western blot	Functional MTI	MIRT053599	23807228
hsa-miR-185-5p	EPAS1	2034	Luciferase reporter assay//qRT-PCR	Functional MTI	MIRT006962	22745131
hsa-miR-185-5p	ARC	23237	Immunoprecipitaion//Luciferase reporter assay//qRT-PCR//Western blot	Functional MTI	MIRT053767	24763054
hsa-miR-185-5p	NTRK3	4916	Luciferase reporter assay	Functional MTI	MIRT005963	21143953
hsa-miR-185-5p	SREBF2	6721	Luciferase reporter assay//qRT-PCR//Western blot	Functional MTI	MIRT438068	23951060
hsa-miR-185-5p	CDC42	998	Luciferase reporter assay//qRT-PCR//Western blot	Functional MTI	MIRT004037	21186079
hsa-miR-185-5p	ABCG4	64137	Luciferase reporter assay	Functional MTI	MIRT733696	27816548
hsa-miR-185-5p	MCM10	55388	Luciferase reporter assay//qRT-PCR//Western blot	Functional MTI	MIRT437480	24014023
hsa-miR-185-5p	CAMK2D	817	Luciferase reporter assay//qRT-PCR//Western blot	Functional MTI	MIRT735111	25767890
hsa-miR-185-5p	CDK6	1021	Flow//Immunoblot//Microarray//qRT-PCR//Western blog	Functional MTI	MIRT004700	19688090
hsa-miR-185-5p	RHOA	387	Luciferase reporter assay//qRT-PCR//Western blot	Functional MTI	MIRT004036	21186079
hsa-miR-185-5p	MYC	4609	qRT-PCR//Western blot	Functional MTI	MIRT733170	27250838
hsa-miR-185-5p	SLC8A1	6546	Luciferase reporter assay//qRT-PCR//Western blot	Functional MTI	MIRT735112	25767890
hsa-miR-185-5p	SIX1	6495	Luciferase reporter assay//qRT-PCR//Quantitative proteomic approach//Western blot	Functional MTI	MIRT005550	20603620
hsa-miR-185-5p	EZH2	2146	Flow//Immunoprecipitaion//qRT-PCR//Western blot	Functional MTI	MIRT053781	23846337
hsa-miR-192-5p	DLG5	9231	Luciferase reporter assay//qRT-PCR//Reporter assay;Microarray;Other	Functional MTI	MIRT004847	19074876
hsa-miR-192-5p	PRPF38A	84950	Luciferase reporter assay//qRT-PCR//Reporter assay;Microarray;Other	Functional MTI	MIRT004858	19074876
hsa-miR-192-5p	CDKN1B	1027	Luciferase reporter assay	Non-Functional MTI	MIRT005064	17627278
hsa-miR-192-5p	RACGAP1	29127	Luciferase reporter assay//qRT-PCR//Microarray//Reporter assay;Microarray;Other	Functional MTI	MIRT004859	19074876
hsa-miR-192-5p	BMI1	648	Immunohistochemistry//Microarray//qRT-PCR//Western blot	Functional MTI	MIRT732962	26717043
hsa-miR-192-5p	BCL2	596	qRT-PCR//Western blot	Functional MTI	MIRT004844	26550150
hsa-miR-192-5p	MIS12	79003	Luciferase reporter assay//qRT-PCR//Reporter assay;Microarray;Other	Functional MTI	MIRT004855	19074876
hsa-miR-192-5p	SERPINE1	5054	Luciferase reporter assay//qRT-PCR//Western blot	Functional MTI	MIRT735499	27216198
hsa-miR-192-5p	KIF20B	9585	Luciferase reporter assay//qRT-PCR//Reporter assay;Microarray	Functional MTI	MIRT004856	19074876
hsa-miR-192-5p	CUL5	8065	Luciferase reporter assay//qRT-PCR//Western blot//Reporter assay;Western blot;Microarray;Other	Functional MTI	MIRT004846	19074876
hsa-miR-192-5p	TRAPPC2B	10597	Luciferase reporter assay	Functional MTI	MIRT004862	18835392
hsa-miR-192-5p	ITGB3	3690	Immunofluorescence//Luciferase reporter assay//Western blot	Functional MTI	MIRT735035	26506238
hsa-miR-192-5p	DICER1	23405	Luciferase reporter assay//qRT-PCR//Western blot	Functional MTI	MIRT026884	24223844
hsa-miR-192-5p	SMARCB1	6598	Luciferase reporter assay//qRT-PCR//Reporter assay;Microarray;Other	Functional MTI	MIRT004861	19074876
hsa-miR-192-5p	NOB1	28987	Luciferase reporter assay//qRT-PCR//Western blot	Functional MTI	MIRT026103	26743688
hsa-miR-192-5p	XIAP	331	qRT-PCR//Luciferase reporter assay//Immunohistochemistry//Western blot	Functional MTI	MIRT026131	25444916
hsa-miR-192-5p	MCM10	55388	Luciferase reporter assay//qRT-PCR//Reporter assay;Microarray;Other	Functional MTI	MIRT004854	19074876
hsa-miR-192-5p	BCL2	596	Luciferase reporter assay//qRT-PCR//Reporter assay;Microarray;Other	Functional MTI	MIRT004844	19074876
hsa-miR-192-5p	ITGB1	3688	Immunofluorescence//Luciferase reporter assay//Western blot	Functional MTI	MIRT026513	26506238
hsa-miR-192-5p	ALCAM	214	Immunohistochemistry//Luciferase reporter assay//Microarray//qRT-PCR//Western blot	Functional MTI	MIRT004163	21119604
hsa-miR-192-5p	WNK1	65125	Luciferase reporter assay//Northern blot//qRT-PCR//Western blot	Functional MTI	MIRT005582	20813867
hsa-miR-192-5p	RB1	5925	Immunoblot//Luciferase reporter assay//qRT-PCR//Western blot	Functional MTI	MIRT006435	21511813
hsa-miR-192-5p	NID1	4811	Luciferase reporter assay//qRT-PCR//Western blot	Functional MTI	MIRT733372	25857602
hsa-miR-192-5p	CD47	961	Immunofluorescence//Luciferase reporter assay//Western blot	Functional MTI	MIRT735036	26506238
hsa-miR-192-5p	SCN5A	6331	Luciferase reporter assay//qRT-PCR//Western blot	Functional MTI	MIRT732135	26209011
hsa-miR-192-5p	ERCC4	2072	Luciferase reporter assay//qRT-PCR//Western blot	Functional MTI	MIRT006456	21672525
hsa-miR-192-5p	HRH1	3269	Luciferase reporter assay//qRT-PCR//Reporter assay;Microarray;Other	Functional MTI	MIRT004851	19074876
hsa-miR-192-5p	ACVR2B	93	Luciferase reporter assay//Western blot	Functional MTI	MIRT006339	22431721
hsa-miR-192-5p	LMNB2	84823	Luciferase reporter assay//qRT-PCR//Western blot//Reporter assay;Western blot;Microarray;Other	Functional MTI	MIRT004852	19074876
hsa-miR-192-5p	ITGAV	3685	Immunofluorescence//Luciferase reporter assay//Western blot	Functional MTI	MIRT026587	26506238
hsa-miR-192-5p	CDC7	8317	Luciferase reporter assay//qRT-PCR//Western blot//Reporter assay;Western blot;Microarray;Other	Functional MTI	MIRT004845	19074876
hsa-miR-192-5p	ATP1B1	481	Luciferase reporter assay	Functional MTI	MIRT007176	23221637
hsa-miR-192-5p	DHFR	1719	Luciferase reporter assay//Western blot	Functional MTI	MIRT026630	26506238
hsa-miR-192-5p	H3F3A	3020	Luciferase reporter assay//Microarray//qRT-PCR	Functional MTI	MIRT735078	28217257
hsa-miR-192-5p	2010-09-01	151011	Luciferase reporter assay//qRT-PCR//Microarray//Reporter assay;Microarray;Other	Functional MTI	MIRT004860	19074876
hsa-miR-192-5p	MAD2L1	4085	Luciferase reporter assay//qRT-PCR//Western blot//Reporter assay;Western blot;Microarray;Other	Functional MTI	MIRT004853	19074876
hsa-miR-192-5p	ESR1	2099	Luciferase reporter assay//qRT-PCR//Western blot	Functional MTI	MIRT733582	27304060
hsa-miR-192-5p	ERCC3	2071	Luciferase reporter assay//qRT-PCR//Western blot	Functional MTI	MIRT004849	21672525
hsa-miR-192-5p	CAV1	857	Luciferase reporter assay//qRT-PCR//Western blot	Functional MTI	MIRT054826	24623846
hsa-miR-192-5p	RB1	5925	Luciferase reporter assay//qRT-PCR//Western blot	Functional MTI	MIRT006435	24012720
hsa-miR-192-5p	HOXA10	3206	Luciferase reporter assay//qRT-PCR	Functional MTI	MIRT004850	19074876
hsa-miR-192-5p	PIM1	5292	Luciferase reporter assay//qRT-PCR//Reporter assay;Microarray;Other	Functional MTI	MIRT004857	19074876
hsa-miR-192-5p	DTL	51514	Luciferase reporter assay//qRT-PCR//Reporter assay;Microarray;Other	Functional MTI	MIRT004848	19074876
hsa-miR-192-5p	AKT1	207	Western blot	Functional MTI	MIRT734063	26351877
hsa-miR-192-5p	ERCC3	2071	Luciferase reporter assay//qRT-PCR//Reporter assay;Microarray;Other	Functional MTI	MIRT004849	19074876
hsa-miR-21-3p	PDCD4	27250	Western blot	Functional MTI	MIRT732883	28123598
hsa-miR-21-3p	ZNF608	57507	Luciferase reporter assay	Functional MTI	MIRT732744	27166999
hsa-miR-21-3p	STAT3	6774	Luciferase reporter assay//qRT-PCR//Western blot	Functional MTI	MIRT731935	27895788
hsa-miR-21-3p	PTEN	5728	qRT-PCR//Western blot	Functional MTI	MIRT734981	25963606
hsa-miR-21-3p	FASLG	356	Luciferase reporter assay//Western blot	Functional MTI	MIRT733648	25394756
hsa-miR-21-3p	MAT2A	4144	Luciferase reporter assay//Microarray//qRT-PCR//Western blot	Functional MTI	MIRT437431	24098708
hsa-miR-21-3p	RBPMS	11030	Luciferase reporter assay	Functional MTI	MIRT731644	27166999
hsa-miR-21-3p	PDCD4	27250	Immunofluorescence//qRT-PCR//Western blot	Functional MTI	MIRT732883	26595526
hsa-miR-21-3p	HPGD	3248	Luciferase reporter assay//qRT-PCR//Western blot	Functional MTI	MIRT733453	27561985
hsa-miR-21-3p	ZNF350	59348	Luciferase reporter assay//qRT-PCR//Western blot	Functional MTI	MIRT735366	27586871
hsa-miR-21-3p	MAT2B	27430	Luciferase reporter assay//Microarray//qRT-PCR//Western blot	Functional MTI	MIRT437430	24098708
hsa-miR-21-3p	RCBTB1	55213	Luciferase reporter assay	Functional MTI	MIRT732743	27166999
hsa-miR-21-5p	NCAPG	64151	Luciferase reporter assay//Quantitative proteomic approach	Functional MTI	MIRT000171	19253296
hsa-miR-21-5p	RECK	8434	Luciferase reporter assay	Functional MTI	MIRT000969	22630347
hsa-miR-21-5p	RECK	8434	qRT-PCR//Luciferase reporter assay//Western blot//Reporter assay;Western blot;Other	Functional MTI	MIRT000969	18794849
hsa-miR-21-5p	DOCK5	80005	Immunoblot//Luciferase reporter assay//qRT-PCR	Functional MTI	MIRT006314	22158624
hsa-miR-21-5p	RECK	8434	Western blot//qRT-PCR//Luciferase reporter assay//Reporter assay;Western blot;qRT-PCR;Microarray	Functional MTI	MIRT000969	18591254
hsa-miR-21-5p	PTEN	5728	qRT-PCR//Western blot	Functional MTI	MIRT001190	23466500
hsa-miR-21-5p	PTEN	5728	Immunofluorescence//Immunohistochemistry//qRT-PCR//Western blot	Functional MTI	MIRT001190	23811941
hsa-miR-21-5p	PDCD4	27250	Immunohistochemistry//qRT-PCR//Western blot	Functional MTI	MIRT003054	22212233
hsa-miR-21-5p	SOCS6	9306	Luciferase reporter assay//qRT-PCR//Western blot	Functional MTI	MIRT733494	27811366
hsa-miR-21-5p	BASP1	10409	Luciferase reporter assay//Quantitative proteomic approach	Functional MTI	MIRT000173	19253296
hsa-miR-21-5p	NFIA	4774	Flow//Western blot	Functional MTI	MIRT437773	24980967
hsa-miR-21-5p	PTEN	5728	Luciferase reporter assay//qRT-PCR//Western blot	Functional MTI	MIRT001190	24154840
hsa-miR-21-5p	PTEN	5728	Luciferase reporter assay	Functional MTI	MIRT001190	19072831
hsa-miR-21-5p	PTEN	5728	qRT-PCR//Western blot	Functional MTI	MIRT001190	24468088
hsa-miR-21-5p	SMAD7	4092	Luciferase reporter assay	Functional MTI	MIRT007362	28192117
hsa-miR-21-5p	PTEN	5728	Immunohistochemistry//Luciferase reporter assay//qRT-PCR//Western blot	Functional MTI	MIRT001190	23174819
hsa-miR-21-5p	LRP6	4040	Luciferase reporter assay//qRT-PCR//Western blot	Functional MTI	MIRT732668	28337300
hsa-miR-21-5p	BCL2	596	ChIP-seq//Immunofluorescence//Western blot	Functional MTI	MIRT000159	24606718
hsa-miR-21-5p	PIAS3	10401	ELISA//qRT-PCR//Western blot	Functional MTI	MIRT006288	23998932
hsa-miR-21-5p	RHOB	388	qRT-PCR//Western blot	Functional MTI	MIRT003317	23313253
hsa-miR-21-5p	RECK	8434	Luciferase reporter assay//qRT-PCR//Western blot	Functional MTI	MIRT000969	20480266
hsa-miR-21-5p	ANKRD46	157567	Immunoblot//Immunohistochemistry//Luciferase reporter assay//Microarray//qRT-PCR//Western blot	Functional MTI	MIRT005773	21219636
hsa-miR-21-5p	CLU	1191	Luciferase reporter assay	Functional MTI	MIRT438224	24327270
hsa-miR-21-5p	DOCK4	9732	Immunoblot//Luciferase reporter assay//qRT-PCR	Functional MTI	MIRT006313	22158624
hsa-miR-21-5p	TGFBR2	7048	qRT-PCR//Luciferase reporter assay//Western blot//Reporter assay	Functional MTI	MIRT001189	19816956
hsa-miR-21-5p	TGFBR2	7048	Luciferase reporter assay//Western blot	Functional MTI	MIRT001189	22072622
hsa-miR-21-5p	TGFBR2	7048	Luciferase reporter assay//qRT-PCR//Western blot	Functional MTI	MIRT001189	18829576
hsa-miR-21-5p	HMGB1	3146	Luciferase reporter assay//Western blot	Functional MTI	MIRT732462	25327529
hsa-miR-21-5p	RHOB	388	Luciferase reporter assay//qRT-PCR//Western blot	Functional MTI	MIRT003317	21872591
hsa-miR-21-5p	DOCK7	85440	Immunoblot//Luciferase reporter assay//qRT-PCR	Functional MTI	MIRT006315	22158624
hsa-miR-21-5p	PSMD9	5715	Flow//qRT-PCR//Western blot	Functional MTI	MIRT732931	26500453
hsa-miR-21-5p	PTEN	5728	qRT-PCR//Western blot	Functional MTI	MIRT001190	23643356
hsa-miR-21-5p	TM9SF3	56889	Luciferase reporter assay	Functional MTI	MIRT000166	19253296
hsa-miR-21-5p	TGIF1	7050	Western blot	Functional MTI	MIRT004287	19906824
hsa-miR-21-5p	DERL1	79139	Luciferase reporter assay//Quantitative proteomic approach	Functional MTI	MIRT000172	19253296
hsa-miR-21-5p	E2F1	1869	Luciferase reporter assay	Non-Functional MTI	MIRT001191	19528081
hsa-miR-21-5p	MSH2	4436	Luciferase reporter assay//Northern blot//qRT-PCR//Western blot	Functional MTI	MIRT005429	21078976
hsa-miR-21-5p	PTEN	5728	qRT-PCR//Western blot	Functional MTI	MIRT001190	22761812
hsa-miR-21-5p	PTEN	5728	Flow//Immunohistochemistry//Microarray//qRT-PCR//Western blot	Functional MTI	MIRT001190	27574331
hsa-miR-21-5p	TGFBR2	7048	Immunofluorescence//Luciferase reporter assay//qRT-PCR//Western blot	Functional MTI	MIRT001189	24037531
hsa-miR-21-5p	TIMP3	7078	Luciferase reporter assay//Western blot	Functional MTI	MIRT000954	21820586
hsa-miR-21-5p	PDCD4	27250	Flow//Luciferase reporter assay//qRT-PCR//Western blot	Functional MTI	MIRT003054	23548551
hsa-miR-21-5p	FASLG	356	Luciferase reporter assay//qRT-PCR//Western blot	Functional MTI	MIRT006989	23177026
hsa-miR-21-5p	PTEN	5728	Luciferase reporter assay//qRT-PCR//Western blot	Functional MTI	MIRT001190	24603539
hsa-miR-21-5p	SIRT2	22933	Western blot	Functional MTI	MIRT438487	24161395
hsa-miR-21-5p	PTEN	5728	Luciferase reporter assay//	Functional MTI	MIRT001190	24356956
hsa-miR-21-5p	PTEN	5728	qRT-PCR//Western blot	Functional MTI	MIRT001190	22956257
hsa-miR-21-5p	BCL2	596	Luciferase reporter assay//Western blot	Functional MTI	MIRT000159	25327529
hsa-miR-21-5p	BTG2	7832	semi-qRT-PCR//GFP reporter assay//Western blot//Luciferase reporter assay	Functional MTI	MIRT002416	19546886
hsa-miR-21-5p	PDCD4	27250	Western blot//Northern blot//qRT-PCR//Luciferase reporter assay	Functional MTI	MIRT003054	19013014
hsa-miR-21-5p	GDF5	8200	Luciferase reporter assay//qRT-PCR//Western blot	Functional MTI	MIRT054572	24577233
hsa-miR-21-5p	PIK3R1	5295	Luciferase reporter assay//qRT-PCR//Western blot	Functional MTI	MIRT030860	26676464
hsa-miR-21-5p	PDCD4	27250	Luciferase reporter assay//qRT-PCR//Western blot	Functional MTI	MIRT003054	18850008
hsa-miR-21-5p	PDCD4	27250	Luciferase reporter assay//Western blot//Reporter assay;Other//Reporter assay	Functional MTI	MIRT003054	18270520
hsa-miR-21-5p	CCR1	1230	Luciferase reporter assay	Non-Functional MTI	MIRT005956	21131358
hsa-miR-21-5p	FASLG	356	Luciferase reporter assay//Western blot	Functional MTI	MIRT006989	21820586
hsa-miR-21-5p	EIF4A2	1974	Immunoblot//Immunohistochemistry//Luciferase reporter assay//Microarray//qRT-PCR//Western blot	Functional MTI	MIRT005772	21219636
hsa-miR-21-5p	PTEN	5728	qRT-PCR//Western blot	Functional MTI	MIRT001190	24659669
hsa-miR-21-5p	RHO	6010	qRT-PCR//Western blot	Functional MTI	MIRT438893	23446999
hsa-miR-21-5p	PTEN	5728	Flow//Luciferase reporter assay//qRT-PCR//Western blot	Functional MTI	MIRT001190	23548551
hsa-miR-21-5p	PIAS3	10401	Luciferase reporter assay	Functional MTI	MIRT006288	22316494
hsa-miR-21-5p	NTF3	4908	Luciferase reporter assay//qRT-PCR	Functional MTI	MIRT006797	22019057
hsa-miR-21-5p	JAG1	182	Luciferase reporter assay	Functional MTI	MIRT000176	22618231
hsa-miR-21-5p	RTN4	57142	Luciferase reporter assay//Quantitative proteomic approach	Functional MTI	MIRT000167	19253296
hsa-miR-21-5p	PDCD4	27250	qRT-PCR//Western blot	Functional MTI	MIRT003054	19906824
hsa-miR-21-5p	TGFBR2	7048	qRT-PCR//Western blot	Functional MTI	MIRT001189	19906824
hsa-miR-21-5p	EGLN1	54583	Luciferase reporter assay	Functional MTI	MIRT732679	27030384
hsa-miR-21-5p	BTG2	7832	Luciferase reporter assay//qRT-PCR//Western blot	Functional MTI	MIRT002416	24821435
hsa-miR-21-5p	FBXO11	80204	Luciferase reporter assay	Functional MTI	MIRT031059	25589783
hsa-miR-21-5p	NFIB	4781	Luciferase reporter assay//qRT-PCR//Western blot	Functional MTI	MIRT002090	18384814
hsa-miR-21-5p	RHOB	388	Luciferase reporter assay//qRT-PCR//Western blot	Functional MTI	MIRT003317	21347332
hsa-miR-21-5p	SMAD7	4092	Immunocytochemistry//Immunofluorescence//Immunohistochemistry//Luciferase reporter assay//Western blot	Functional MTI	MIRT007362	24887517
hsa-miR-21-5p	FZD6	8323	Luciferase reporter assay//qRT-PCR//Western blot	Functional MTI	MIRT733174	27347343
hsa-miR-21-5p	IGF1R	3480	Luciferase reporter assay	Functional MTI	MIRT438483	24161401
hsa-miR-21-5p	RASA1	5921	Luciferase reporter assay//Western blot	Functional MTI	MIRT003988	27876571
hsa-miR-21-5p	SPRY2	10253	Luciferase reporter assay//qRT-PCR	Functional MTI	MIRT000672	21278789
hsa-miR-21-5p	PDCD4	27250	GFP reporter assay//Northern blot//qRT-PCR//Western blot//ASO assay	Functional MTI	MIRT003054	19641183
hsa-miR-21-5p	APAF1	317	Luciferase reporter assay//qRT-PCR//Western blot	Functional MTI	MIRT002410	27021436
hsa-miR-21-5p	BCL2	596	Western blot;Other	Functional MTI	MIRT000159	20048743
hsa-miR-21-5p	SPRY2	10253	Luciferase reporter assay	Functional MTI	MIRT000672	23239100
hsa-miR-21-5p	CDC25A	993	Luciferase reporter assay	Functional MTI	MIRT000157	23496142
hsa-miR-21-5p	PPARA	5465	qRT-PCR//Western blot	Functional MTI	MIRT006422	26338827
hsa-miR-21-5p	TGFBR2	7048	Luciferase reporter assay	Functional MTI	MIRT001189	27388239
hsa-miR-21-5p	PDCD4	27250	Flow//qRT-PCR//Western blot	Functional MTI	MIRT003054	26028073
hsa-miR-21-5p	RECK	8434	qRT-PCR//Western blot	Functional MTI	MIRT000969	26741162
hsa-miR-21-5p	JAG1	182	Flow//Immunoblot//Luciferase reporter assay//Microarray//qRT-PCR	Functional MTI	MIRT000176	19398721
hsa-miR-21-5p	PTEN	5728	Luciferase reporter assay//Western blot	Functional MTI	MIRT001190	22879939
hsa-miR-21-5p	RHOB	388	Luciferase reporter assay//qRT-PCR//Western blot	Functional MTI	MIRT003317	20460403
hsa-miR-21-5p	PLOD3	8985	Luciferase reporter assay//Quantitative proteomic approach	Functional MTI	MIRT000169	19253296
hsa-miR-21-5p	LRRFIP1	9208	semi-qRT-PCR//Luciferase reporter assay//Western blot	Functional MTI	MIRT001220	19559015
hsa-miR-21-5p	TIMP3	7078	Immunofluorescence//Immunohistochemistry//In situ hybridization//qRT-PCR//Western blot	Functional MTI	MIRT000954	24574341
hsa-miR-21-5p	MAP2K3	5606	Immunohistochemistry//Luciferase reporter assay//Western blot	Functional MTI	MIRT076343	24112539
hsa-miR-21-5p	CADM1	23705	Luciferase reporter assay	Functional MTI	MIRT732712	27055844
hsa-miR-21-5p	PDCD4	27250	Luciferase reporter assay	Functional MTI	MIRT003054	21469086
hsa-miR-21-5p	PDCD4	27250	Luciferase reporter assay//Western blot	Functional MTI	MIRT003054	20219857
hsa-miR-21-5p	TNFAIP3	7128	Luciferase reporter assay	Non-Functional MTI	MIRT005955	21131358
hsa-miR-21-5p	PDCD4	27250	Luciferase reporter assay//Western blot	Functional MTI	MIRT003054	27240294
hsa-miR-21-5p	CDK2AP1	8099	Luciferase reporter assay//qRT-PCR//Western blot//Reporter assay	Functional MTI	MIRT005974	21328460
hsa-miR-21-5p	BCL2	596	Luciferase reporter assay//Western blot	Functional MTI	MIRT000159	21376256
hsa-miR-21-5p	PTEN	5728	Luciferase reporter assay//qRT-PCR//Western blot	Functional MTI	MIRT001190	23981302
hsa-miR-21-5p	PTEN	5728	Luciferase reporter assay	Functional MTI	MIRT001190	24161401
hsa-miR-21-5p	RASA1	5921	Luciferase reporter assay//qRT-PCR//Western blot	Functional MTI	MIRT003988	25663768
hsa-miR-21-5p	RPS7	6201	Microarray//Western blot	Functional MTI	MIRT000168	17968323
hsa-miR-21-5p	SOCS1	8651	Luciferase reporter assay//qRT-PCR//Western blot	Functional MTI	MIRT734892	27811366
hsa-miR-21-5p	PTEN	5728	Immunohistochemistry//Luciferase reporter assay//qRT-PCR//Western blot	Functional MTI	MIRT001190	22770403
hsa-miR-21-5p	VHL	7428	Immunofluorescence//Immunohistochemistry//Immunoprecipitaion//Luciferase reporter assay//qRT-PCR//Western blot	Functional MTI	MIRT054398	24012640
hsa-miR-21-5p	SPRY2	10253	qRT-PCR//Western blot	Functional MTI	MIRT000672	25728247
hsa-miR-21-5p	PTEN	5728	qRT-PCR//Western blot	Functional MTI	MIRT001190	27350731
hsa-miR-21-5p	MSH2	4436	Luciferase reporter assay//qRT-PCR//Western blot	Functional MTI	MIRT005429	22806311
hsa-miR-21-5p	PDCD4	27250	qRT-PCR//Luciferase reporter assay//Western blot	Functional MTI	MIRT003054	20143188
hsa-miR-21-5p	COX2	4513	Flow//qRT-PCR//Western blot	Functional MTI	MIRT732933	26604791
hsa-miR-21-5p	TLR3	7098	Luciferase reporter assay//Western blot	Functional MTI	MIRT732464	25327529
hsa-miR-21-5p	E2F1	1869	qRT-PCR//Western blot	Functional MTI	MIRT001191	19906824
hsa-miR-21-5p	ISCU	23479	Immunoblot//Immunohistochemistry//Luciferase reporter assay//qRT-PCR//Western blot	Functional MTI	MIRT005717	20480266
hsa-miR-21-5p	LRRFIP1	9208	Immunohistochemistry//Western blot	Functional MTI	MIRT001220	24690174
hsa-miR-21-5p	REST	5978	Luciferase reporter assay	Functional MTI	MIRT000177	19242418
hsa-miR-21-5p	RECK	8434	Luciferase reporter assay//Western blot	Functional MTI	MIRT000969	23708209
hsa-miR-21-5p	VEGFA	7422	Western blot;qRT-PCR	Functional MTI	MIRT030717	21544242
hsa-miR-21-5p	OXTR	5021	Luciferase reporter assay	Functional MTI	MIRT733614	26273428
hsa-miR-21-5p	TCF21	6943	Luciferase reporter assay	Functional MTI	MIRT007085	23206776
hsa-miR-21-5p	PDCD4	27250	Immunoblot//Immunofluorescence//Luciferase reporter assay//qRT-PCR	Functional MTI	MIRT003054	20533548
hsa-miR-21-5p	ANP32A	8125	Luciferase reporter assay//qRT-PCR//Western blot	Functional MTI	MIRT006515	21317927
hsa-miR-21-5p	AKT2	208	Western blot;Other	Functional MTI	MIRT031019	20048743
hsa-miR-21-5p	PDCD4	27250	Western blot	Functional MTI	MIRT003054	22766763
hsa-miR-21-5p	YOD1	55432	qRT-PCR//Western blot	Functional MTI	MIRT031078	22227207
hsa-miR-21-5p	RECK	8434	Immunofluorescence//Immunohistochemistry//qRT-PCR//Western blot	Functional MTI	MIRT000969	23811941
hsa-miR-21-5p	SMAD7	4092	qRT-PCR//Western blot	Functional MTI	MIRT007362	23292313
hsa-miR-21-5p	PTEN	5728	Immunocytochemistry//Luciferase reporter assay//qRT-PCR//Western blot	Functional MTI	MIRT001190	24817011
hsa-miR-21-5p	MARCKS	4082	Luciferase reporter assay//Western blot	Functional MTI	MIRT001221	19302977
hsa-miR-21-5p	SPRY2	10253	Luciferase reporter assay	Functional MTI	MIRT000672	18508928
hsa-miR-21-5p	SERPINB5	5268	Reporter assay	Functional MTI	MIRT003567	20693317
hsa-miR-21-5p	PDCD4	27250	Luciferase reporter assay//Western blot//Reporter assay	Functional MTI	MIRT003054	18372920
hsa-miR-21-5p	BTG2	7832	Western blot	Functional MTI	MIRT002416	23857284
hsa-miR-21-5p	SP1	6667	Luciferase reporter assay//Western blot	Functional MTI	MIRT006236	22034194
hsa-miR-21-5p	TNFRSF10B	8795	Luciferase reporter assay	Functional MTI	MIRT438438	25118289
hsa-miR-21-5p	PPARA	5465	Immunofluorescence//Immunohistochemistry//Immunoprecipitaion//Luciferase reporter assay//qRT-PCR//Western blot	Functional MTI	MIRT006422	24012640
hsa-miR-21-5p	PTEN	5728	Luciferase reporter assay//Western blot	Functional MTI	MIRT001190	22267008
hsa-miR-21-5p	PLAT	5327	Luciferase reporter assay//Microarray//qRT-PCR	Functional MTI	MIRT005953	21131358
hsa-miR-21-5p	BCL2	596	qRT-PCR//Western blot	Non-Functional MTI	MIRT000159	22528454
hsa-miR-21-5p	PTEN	5728	Luciferase reporter assay	Functional MTI	MIRT001190	22956424
hsa-miR-21-5p	DUSP10	11221	Luciferase reporter assay//qRT-PCR//Western blot	Functional MTI	MIRT006323	22387553
hsa-miR-21-5p	MTAP	4507	Western blot//Northern blot//qRT-PCR//Luciferase reporter assay	Functional MTI	MIRT000961	19013014
hsa-miR-21-5p	PTEN	5728	Luciferase reporter assay	Functional MTI	MIRT001190	23226804
hsa-miR-21-5p	PTEN	5728	Luciferase reporter assay//qRT-PCR//Western blot	Functional MTI	MIRT001190	21820606
hsa-miR-21-5p	ERBB2	2064	qRT-PCR//Western blot	Functional MTI	MIRT004318	19419954
hsa-miR-21-5p	PTEN	5728	Flow//Luciferase reporter assay//qRT-PCR//Western blot	Functional MTI	MIRT001190	26975392
hsa-miR-21-5p	WWP1	11059	qRT-PCR//Western blot	Functional MTI	MIRT052949	22227207
hsa-miR-21-5p	PTEN	5728	Luciferase reporter assay	Functional MTI	MIRT001190	19253296
hsa-miR-21-5p	PDCD4	27250	Immunohistochemistry//qRT-PCR//Western blot	Functional MTI	MIRT003054	20978511
hsa-miR-21-5p	CASC2	255082	qRT-PCR//Luciferase reporter assay//Immunoprecipitaion//Western blot	Functional MTI	MIRT731121	25446261
hsa-miR-21-5p	TAP1	6890	Luciferase reporter assay//Western blot	Functional MTI	MIRT732463	25327529
hsa-miR-21-5p	STAT3	6774	Western blot;Other	Functional MTI	MIRT031079	20048743
hsa-miR-21-5p	MEF2C	4208	Immunofluorescence//In situ hybridization//Luciferase reporter assay	Functional MTI	MIRT005737	21170291
hsa-miR-21-5p	CEBPB	1051	Luciferase reporter assay//Western blot	Functional MTI	MIRT732461	25327529
hsa-miR-21-5p	DNM1L	10059	Luciferase reporter assay//qRT-PCR//Western blot	Functional MTI	MIRT731893	28347692
hsa-miR-21-5p	SMN1	6606	Luciferase reporter assay//Western blot	Functional MTI	MIRT053151	23657402
hsa-miR-21-5p	SERPINI1	5274	Flow//Immunohistochemistry//Luciferase reporter assay//Microarray//qRT-PCR//Western blot	Functional MTI	MIRT030837	22464652
hsa-miR-21-5p	DAXX	1616	Luciferase reporter assay//qRT-PCR//Western blot	Functional MTI	MIRT005327	18829576
hsa-miR-21-5p	PDCD4	27250	Western blot	Functional MTI	MIRT003054	19509156
hsa-miR-21-5p	FASLG	356	Luciferase reporter assay	Functional MTI	MIRT006989	25118289
hsa-miR-21-5p	CBX4	8535	Luciferase reporter assay//Western blot	Functional MTI	MIRT479960	25327529
hsa-miR-21-5p	TIMP3	7078	qRT-PCR//Luciferase reporter assay//Western blot	Functional MTI	MIRT000954	20346171
hsa-miR-21-5p	PTEN	5728	qRT-PCR//Western blot	Functional MTI	MIRT001190	23446999
hsa-miR-21-5p	SERPINB5	5268	Luciferase reporter assay//Western blot	Functional MTI	MIRT003567	18270520
hsa-miR-21-5p	PDCD4	27250	Western blot	Functional MTI	MIRT003054	28069514
hsa-miR-21-5p	TPM1	7168	Luciferase reporter assay	Functional MTI	MIRT001980	21817107
hsa-miR-21-5p	RECK	8434	Luciferase reporter assay//Western blot	Functional MTI	MIRT000969	23504349
hsa-miR-21-5p	TPM1	7168	Luciferase reporter assay	Functional MTI	MIRT001980	18270520
hsa-miR-21-5p	SERPINB5	5268	Immunoprecipitaion//Luciferase reporter assay//Microarray//qRT-PCR//Western blot	Functional MTI	MIRT003567	26296971
hsa-miR-21-5p	PTEN	5728	qRT-PCR//Luciferase reporter assay//Western blot	Functional MTI	MIRT001190	20223231
hsa-miR-21-5p	PDCD4	27250	Luciferase reporter assay//Western blot	Functional MTI	MIRT003054	19682430
hsa-miR-21-5p	FASLG	356	Luciferase reporter assay//qRT-PCR//Western blot	Functional MTI	MIRT006989	24821435
hsa-miR-21-5p	PTEN	5728	GFP reporter assay//Northern blot//qRT-PCR//Western blot//ASO assay	Functional MTI	MIRT001190	19641183
hsa-miR-21-5p	BMI1	648	ChIP-seq//Immunofluorescence//Immunohistochemistry//Luciferase reporter assay//qRT-PCR//Western blot	Functional MTI	MIRT733326	27644439
hsa-miR-21-5p	PCGF2	7703	qRT-PCR//Western blot	Functional MTI	MIRT733305	27542229
hsa-miR-21-5p	PDCD4	27250	qRT-PCR//Western blot	Functional MTI	MIRT003054	26320576
hsa-miR-21-5p	BCL2	596	Western blot	Functional MTI	MIRT000159	21468550
hsa-miR-21-5p	BTG2	7832	qRT-PCR//Western blot	Functional MTI	MIRT002416	23446999
hsa-miR-21-5p	UBE2N	7334	Luciferase reporter assay//Western blot	Functional MTI	MIRT732459	25327529
hsa-miR-21-5p	PTEN	5728	Immunohistochemistry//qRT-PCR//Western blot	Functional MTI	MIRT001190	20978511
hsa-miR-21-5p	PDCD4	27250	ChIP-seq//Immunofluorescence//Immunohistochemistry//Luciferase reporter assay//qRT-PCR//Western blot	Functional MTI	MIRT003054	27876813
hsa-miR-21-5p	STUB1	10273	qRT-PCR//Western blot	Functional MTI	MIRT732588	26841045
hsa-miR-21-5p	PTEN	5728	Luciferase reporter assay//qRT-PCR//Western blot	Functional MTI	MIRT001190	27811366
hsa-miR-21-5p	DDAH1	23576	Luciferase reporter assay//qRT-PCR//Western blot	Functional MTI	MIRT030838	26455824
hsa-miR-21-5p	PTEN	5728	qRT-PCR//Western blot	Functional MTI	MIRT001190	19906824
hsa-miR-21-5p	PDCD4	27250	Western blot	Functional MTI	MIRT003054	19672202
hsa-miR-21-5p	SATB1	6304	qRT-PCR//Western blot	Functional MTI	MIRT052948	22227207
hsa-miR-21-5p	TIMP3	7078	Luciferase reporter assay//Western blot//qRT-PCR//Reporter assay;Western blot;qRT-PCR;Microarray;Other	Functional MTI	MIRT000954	18591254
hsa-miR-21-5p	BMPR2	659	Luciferase reporter assay//qRT-PCR	Functional MTI	MIRT003837	18829576
hsa-miR-21-5p	PTPN14	5784	Immunohistochemistry//Luciferase reporter assay//qRT-PCR//Western blot	Functional MTI	MIRT030954	25803229
hsa-miR-21-5p	ICOSLG	23308	Luciferase reporter assay//Western blot	Functional MTI	MIRT732457	25327529
hsa-miR-21-5p	SMAD7	4092	Luciferase reporter assay//Western blot	Functional MTI	MIRT007362	26575121
hsa-miR-21-5p	PTEN	5728	Luciferase reporter assay//Western blot	Functional MTI	MIRT001190	23708209
hsa-miR-21-5p	FASLG	356	Reporter assay;Western blot;Other	Functional MTI	MIRT006989	20371612
hsa-miR-21-5p	RASA1	5921	Luciferase reporter assay//Western blot	Non-Functional MTI	MIRT003988	18372920
hsa-miR-21-5p	DDAH1	23576	qRT-PCR//Western blot	Functional MTI	MIRT030838	26741162
hsa-miR-21-5p	PTEN	5728	Luciferase reporter assay//qRT-PCR//Western blot	Functional MTI	MIRT001190	18850008
hsa-miR-21-5p	PTEN	5728	qRT-PCR//Western blot	Functional MTI	MIRT001190	24912785
hsa-miR-21-5p	PDCD4	27250	Luciferase reporter assay//qRT-PCR//Western blot	Functional MTI	MIRT003054	19264808
hsa-miR-21-5p	SOX2	6657	Immunofluorescence//Luciferase reporter assay//qRT-PCR//Western blot	Functional MTI	MIRT030694	26558781
hsa-miR-21-5p	PDCD4	27250	Immunohistochemistry//qRT-PCR//Western blot	Functional MTI	MIRT003054	20831814
hsa-miR-21-5p	PDCD4	27250	Immunohistochemistry//qRT-PCR//Western blot	Functional MTI	MIRT003054	23417858
hsa-miR-21-5p	PDCD4	27250	qRT-PCR//Western blot	Functional MTI	MIRT003054	23824073
hsa-miR-21-5p	MSH2	4436	Immunoblot//Luciferase reporter assay	Functional MTI	MIRT005429	23861444
hsa-miR-21-5p	ABCB1	5243	Flow//qRT-PCR//Western blot	Functional MTI	MIRT733147	27040946
hsa-miR-21-5p	BCL2	596	Luciferase reporter assay	Functional MTI	MIRT000159	22710123
hsa-miR-21-5p	PDCD4	27250	Immunohistochemistry//Western blot	Functional MTI	MIRT003054	24732841
hsa-miR-21-5p	NAV3	89795	Western blot//Luciferase reporter assay/Microarray	Functional MTI	MIRT732517	25579119
hsa-miR-21-5p	PTEN	5728	Western blot	Functional MTI	MIRT001190	20216554
hsa-miR-21-5p	PTEN	5728	Western blot	Functional MTI	MIRT001190	21544242
hsa-miR-21-5p	PDCD4	27250	Luciferase reporter assay	Functional MTI	MIRT003054	19836969
hsa-miR-21-5p	IRAK1	3654	Chip//ELISA//Flow cytometry//Luciferase reporter assay//QRTPCR//Western blot	Functional MTI	MIRT054357	23633945
hsa-miR-21-5p	TPM1	7168	Luciferase reporter assay//Western blot//Western blot;qRT-PCR	Functional MTI	MIRT001980	17363372
hsa-miR-21-5p	COL4A1	1282	Luciferase reporter assay//qRT-PCR	Functional MTI	MIRT006821	22573493
hsa-miR-21-5p	PDCD4	27250	Luciferase reporter assay//qRT-PCR//Quantitative proteomic approach	Functional MTI	MIRT003054	19253296
hsa-miR-21-5p	SOD3	6649	Luciferase reporter assay	Functional MTI	MIRT006997	22836756
hsa-miR-21-5p	PTEN	5728	Western blot	Functional MTI	MIRT001190	28069514
hsa-miR-21-5p	FMOD	2331	Western blot	Functional MTI	MIRT001188	19906824
hsa-miR-21-5p	BMPR2	659	qRT-PCR//Western blot	Functional MTI	MIRT003837	22227207
hsa-miR-21-5p	NCOA3	8202	Luciferase reporter assay	Non-Functional MTI	MIRT004306	19528081
hsa-miR-21-5p	PTEN	5728	Luciferase reporter assay//qRT-PCR	Functional MTI	MIRT001190	20797623
hsa-miR-21-5p	PTEN	5728	Immunohistochemistry//Luciferase reporter assay//qRT-PCR//Western blot	Functional MTI	MIRT001190	25803229
hsa-miR-21-5p	TIAM1	7074	Luciferase reporter assay//Microarray//Northern blot//qRT-PCR	Functional MTI	MIRT005565	20826792
hsa-miR-21-5p	SERPINB5	5268	Reporter assay;Western blot;qRT-PCR	Functional MTI	MIRT003567	21636785
hsa-miR-21-5p	PDCD4	27250	Luciferase reporter assay//Westren blot//Reporter assay	Functional MTI	MIRT003054	17968323
hsa-miR-21-5p	STAT3	6774	ELISA//qRT-PCR//Western blot	Non-Functional MTI	MIRT031079	23998932
hsa-miR-21-5p	FOXO1	2308	Luciferase reporter assay//qRT-PCR//Western blot	Functional MTI	MIRT735215	25909227
hsa-miR-21-5p	PDCD4	27250	Immunofluorescence//Immunohistochemistry//qRT-PCR//Western blot	Functional MTI	MIRT003054	23811941
hsa-miR-21-5p	PTEN	5728	Luciferase reporter assay	Functional MTI	MIRT001190	26568302
hsa-miR-21-5p	PDCD4	27250	Luciferase reporter assay//qRT-PCR//Western blot	Functional MTI	MIRT003054	19276261
hsa-miR-21-5p	PDCD4	27250	Immunohistochemistry//Luciferase reporter assay//qRT-PCR//Western blot	Functional MTI	MIRT003054	26367487
hsa-miR-21-5p	PTEN	5728	Immunohistochemistry//Luciferase reporter assay//qRT-PCR//Western blot	Functional MTI	MIRT001190	27611950
hsa-miR-21-5p	PDCD4	27250	Reporter assay	Functional MTI	MIRT003054	17991735
hsa-miR-21-5p	RECK	8434	Western blot//qRT-PCR//Luciferase reporter assay	Functional MTI	MIRT000969	20154725
hsa-miR-21-5p	RECK	8434	qRT-PCR//Western blot	Functional MTI	MIRT000969	24594117
hsa-miR-21-5p	HNRNPK	3190	Luciferase reporter assay//qRT-PCR	Functional MTI	MIRT005325	18829576
hsa-miR-21-5p	PTX3	5806	Luciferase reporter assay	Non-Functional MTI	MIRT005954	21131358
hsa-miR-21-5p	STAT3	6774	Western blot	Functional MTI	MIRT031079	26549725
hsa-miR-21-5p	PTEN	5728	Immunocytochemistry//Luciferase reporter assay//Northern blot//qRT-PCR//Western blot//Microarray//Reporter assay	Functional MTI	MIRT001190	17681183
hsa-miR-21-5p	PTEN	5728	Northern blot//qRT-PCR//Western blot//Reporter assay	Functional MTI	MIRT001190	16762633
hsa-miR-21-5p	APAF1	317	Luciferase reporter assay//qRT-PCR//Western blot	Functional MTI	MIRT002410	18829576
hsa-miR-21-5p	PCBP1	5093	Luciferase reporter assay	Functional MTI	MIRT004814	22316494
hsa-miR-21-5p	PTEN	5728	Luciferase reporter assay//Western blot//Reporter assay;Western blot;Microarray	Functional MTI	MIRT001190	20048743
hsa-miR-21-5p	PDCD4	27250	Luciferase reporter assay//qRT-PCR	Functional MTI	MIRT003054	18829576
hsa-miR-21-5p	TGFBR3	7049	Luciferase reporter assay//qRT-PCR	Functional MTI	MIRT005330	18829576
hsa-miR-21-5p	PPARA	5465	Luciferase reporter assay//Flow//Immunoprecipitaion//In situ hybridization//qRT-PCR//Western blot	Functional MTI	MIRT006422	21636785
hsa-miR-21-5p	SERPINB5	5268	ChIP-seq//Immunohistochemistry//Luciferase reporter assay//qRT-PCR//Western blot	Functional MTI	MIRT003567	27409165
hsa-miR-21-5p	TOPORS	10210	Luciferase reporter assay//qRT-PCR	Functional MTI	MIRT005324	18829576
hsa-miR-21-5p	PTEN	5728	Luciferase reporter assay//Microarray//Northern blot//qRT-PCR//Western blot	Functional MTI	MIRT001190	21187093
hsa-miR-21-5p	PDCD4	27250	Luciferase reporter assay	Functional MTI	MIRT003054	20056717
hsa-miR-21-5p	SOX5	6660	Western blot//Northern blot//qRT-PCR//Luciferase reporter assay	Functional MTI	MIRT000960	19013014
hsa-miR-21-5p	MYD88	4615	Chip//ELISA//Flow cytometry//Luciferase reporter assay//QRTPCR//Western blot	Functional MTI	MIRT054356	23633945
hsa-miR-21-5p	SETD2	29072	ChIP-seq//Luciferase reporter assay	Functional MTI	MIRT437893	24983504
hsa-miR-21-5p	TPM1	7168	Luciferase reporter assay	Functional MTI	MIRT001980	19253296
hsa-miR-21-5p	HPGD	3248	In situ hybridization//Luciferase reporter assay//qRT-PCR//Western blot	Functional MTI	MIRT053173	24699315
hsa-miR-21-5p	TIAM1	7074	Luciferase reporter assay	Functional MTI	MIRT005565	23442323
hsa-miR-21-5p	PTEN	5728	qRT-PCR//Western blot	Functional MTI	MIRT001190	20813833
hsa-miR-21-5p	MSH2	4436	Luciferase reporter assay//qRT-PCR//Western blot	Functional MTI	MIRT005429	21047769
hsa-miR-21-5p	BMPR2	659	Luciferase reporter assay//qRT-PCR//Western blot	Functional MTI	MIRT003837	19578724
hsa-miR-21-5p	TRAF7	84231	In situ hybridization//Luciferase reporter assay//Northern blot//qRT-PCR//Western blot	Functional MTI	MIRT735310	26080425
hsa-miR-21-5p	PTEN	5728	Western blot	Functional MTI	MIRT001190	26847601
hsa-miR-21-5p	PDCD4	27250	Luciferase reporter assay	Functional MTI	MIRT003054	19133651
hsa-miR-21-5p	PTEN	5728	Luciferase reporter assay	Functional MTI	MIRT001190	26864640
hsa-miR-21-5p	Smad7	81516	Luciferase reporter assay//qRT-PCR//Western blot	Functional MTI	MIRT734699	26968995
hsa-miR-21-5p	GAS5	60674	qRT-PCR//Western blot	Functional MTI	MIRT438716	23933812
hsa-miR-21-5p	PDCD4	27250	Luciferase reporter assay//Western blot	Functional MTI	MIRT003054	25994220
hsa-miR-21-5p	PTEN	5728	Luciferase reporter assay//Western blot//qRT-PCR	Functional MTI	MIRT001190	25799148
hsa-miR-21-5p	FASLG	356	Luciferase reporter assay//Western blot	Functional MTI	MIRT006989	23504349
hsa-miR-21-5p	EGFR	1956	Western blot;Other	Functional MTI	MIRT005807	20048743
hsa-miR-21-5p	CCL20	6364	ELISA//Immunofluorescence//Luciferase reporter assay	Functional MTI	MIRT006199	22001440
hsa-miR-21-5p	PTEN	5728	Luciferase reporter assay//qRT-PCR//Western blot	Functional MTI	MIRT001190	27725205
hsa-miR-21-5p	EGFR	1956	Luciferase reporter assay//Microarray//Western blot	Functional MTI	MIRT005807	20864407
hsa-miR-21-5p	PTEN	5728	Luciferase reporter assay	Functional MTI	MIRT001190	23275230
hsa-miR-21-5p	PDCD4	27250	qRT-PCR//Western blot	Functional MTI	MIRT003054	24659669
hsa-miR-21-5p	PTEN	5728	qRT-PCR//Luciferase reporter assay//Western blot	Functional MTI	MIRT001190	25361012
hsa-miR-21-5p	BCL10	8915	Luciferase reporter assay//Western blot	Functional MTI	MIRT732460	25327529
hsa-miR-21-5p	RASGRP1	10125	qRT-PCR//Luciferase reporter assay//Western blot	Functional MTI	MIRT000019	20483747
hsa-miR-21-5p	PDCD4	27250	Luciferase reporter assay	Functional MTI	MIRT003054	19419954
hsa-miR-21-5p	BCL6	604	Luciferase reporter assay	Functional MTI	MIRT035524	23416424
hsa-miR-21-5p	PTEN	5728	qRT-PCR//Western blot	Functional MTI	MIRT001190	26741162
hsa-miR-21-5p	PTEN	5728	Flow//qRT-PCR//Western blot	Functional MTI	MIRT001190	26284486
hsa-miR-21-5p	IL12A	3592	Luciferase reporter assay//Western blot	Functional MTI	MIRT208864	25327529
hsa-miR-21-5p	TICAM2	353376	Luciferase reporter assay//Western blot	Functional MTI	MIRT732458	25327529
hsa-miR-21-5p	PTEN	5728	FACS//Luciferase reporter assay//qRT-PCR//Western blot	Functional MTI	MIRT001190	26387848
hsa-miR-21-5p	PPIF	10105	Luciferase reporter assay//qRT-PCR	Functional MTI	MIRT005331	18829576
hsa-miR-21-5p	CDC25A	993	Luciferase reporter assay//Western blot	Functional MTI	MIRT000157	25378484
hsa-miR-21-5p	JMY	133746	Luciferase reporter assay//qRT-PCR	Functional MTI	MIRT005323	18829576
hsa-miR-21-5p	IL1B	3553	Luciferase reporter assay//Microarray//qRT-PCR	Functional MTI	MIRT005951	21131358
hsa-miR-21-5p	SERPINB5	5268	Luciferase reporter assay	Functional MTI	MIRT003567	19253296
hsa-miR-21-5p	BCL2	596	Luciferase reporter assay	Functional MTI	MIRT000159	17072344
hsa-miR-21-5p	PDCD4	27250	Immunofluorescence//Immunohistochemistry//qRT-PCR//Western blot	Functional MTI	MIRT003054	23827854
hsa-miR-21-5p	MSH6	2956	Luciferase reporter assay//Northern blot//qRT-PCR//Western blot	Functional MTI	MIRT005430	21078976
hsa-miR-21-5p	ICAM1	3383	Luciferase reporter assay//Microarray//qRT-PCR	Functional MTI	MIRT005952	21131358
hsa-miR-21-5p	TGFB2	7042	Luciferase reporter assay	Functional MTI	MIRT030844	27388239
hsa-miR-21-5p	PTEN	5728	Western blot	Functional MTI	MIRT001190	19672202
hsa-miR-21-5p	PTEN	5728	Flow//Microarray//qRT-PCR//Western blot	Functional MTI	MIRT001190	28407783
hsa-miR-21-5p	PDCD4	27250	Luciferase reporter assay//Western blot	Functional MTI	MIRT003054	23708209
hsa-miR-21-5p	MSLN	10232	Luciferase reporter assay	Functional MTI	MIRT734186	28125734
hsa-miR-21-5p	PDCD4	27250	Luciferase reporter assay	Functional MTI	MIRT003054	26864640
hsa-miR-21-5p	SMARCA4	6597	Luciferase reporter assay//qRT-PCR//Western blot	Functional MTI	MIRT006516	21317927
hsa-miR-21-5p	TGFBI	7045	Luciferase reporter assay//Western blot	Functional MTI	MIRT001208	19136465
hsa-miR-21-5p	TIMP3	7078	Luciferase reporter assay//Western blot	Functional MTI	MIRT000954	23504349
hsa-miR-21-5p	TP53BP2	7159	Luciferase reporter assay//qRT-PCR	Functional MTI	MIRT005328	18829576
hsa-miR-21-5p	PDCD4	27250	FACS//Luciferase reporter assay//qRT-PCR//Western blot	Functional MTI	MIRT003054	26387848
hsa-miR-21-5p	PTEN	5728	qRT-PCR//Western blot	Functional MTI	MIRT001190	26559642
hsa-miR-21-5p	IL12A	3592	Luciferase reporter assay//qRT-PCR//Western blot	Functional MTI	MIRT208864	27571873
hsa-miR-21-5p	CASP8	841	In situ hybridization//Luciferase reporter assay//Northern blot//qRT-PCR//Western blot	Functional MTI	MIRT735309	26080425
hsa-miR-21-5p	TP63	8626	Luciferase reporter assay//qRT-PCR//Western blot	Functional MTI	MIRT005329	18829576
hsa-miR-221-5p	SSSCA1	10534	qRT-PCR//Western blot	Functional MTI	MIRT735295	25955843
hsa-miR-221-5p	MBD2	8932	ChIP-seq//In situ hybridization//Luciferase reporter assay//Microarray//qRT-PCR//Western blot	Functional MTI	MIRT437392	23770133
hsa-miR-221-5p	CDKN1C	1028	Co-immunoprecipitation//Chromatin immunoprecipitation//qRT-PCR//Western blot	Functional MTI	MIRT733228	26153983
hsa-miR-221-5p	RUNX2	860	Luciferase reporter assay//qRT-PCR//Western blot	Functional MTI	MIRT734068	28123639
hsa-miR-221-5p	CDKN1B	1027	Co-immunoprecipitation//Chromatin immunoprecipitation//qRT-PCR//Western blot	Functional MTI	MIRT733230	26153983
hsa-miR-221-5p	IL6R	3570	Luciferase reporter assay//qRT-PCR//Western blot	Functional MTI	MIRT732213	26645045
hsa-miR-223-3p	SP3	6670	Luciferase reporter assay//Western blot	Functional MTI	MIRT006249	22080513
hsa-miR-223-3p	SEMA3A	10371	qRT-PCR//Western blot	Functional MTI	MIRT732554	26348153
hsa-miR-223-3p	CFTR	1080	Luciferase reporter assay//qRT-PCR	Functional MTI	MIRT438885	23436935
hsa-miR-223-3p	FOXO1	2308	Luciferase reporter assay	Functional MTI	MIRT006733	24324762
hsa-miR-223-3p	CXCL2	2920	Luciferase reporter assay	Functional MTI	MIRT438285	24084739
hsa-miR-223-3p	MYL9	10398	Luciferase reporter assay	Functional MTI	MIRT731661	27121304
hsa-miR-223-3p	FOXO3	2309	Luciferase reporter assay	Functional MTI	MIRT438227	24324762
hsa-miR-223-3p	IL6	3569	Luciferase reporter assay	Functional MTI	MIRT438284	24084739
hsa-miR-223-3p	STAT5A	6776	Luciferase reporter assay//qRT-PCR	Functional MTI	MIRT437995	24400121
hsa-miR-223-3p	STMN1	3925	Luciferase reporter assay//qRT-PCR//Western blot	Functional MTI	MIRT000129	18555017
hsa-miR-223-3p	FOXO1	2308	Flow//Immunocytochemistry//Luciferase reporter assay//qRT-PCR//Western blot	Functional MTI	MIRT006733	22569260
hsa-miR-223-3p	PTBP2	58155	Luciferase reporter assay//qRT-PCR	Functional MTI	MIRT053243	23174904
hsa-miR-223-3p	PAX6	5080	Immunohistochemistry//Luciferase reporter assay//qRT-PCR//Western blot	Functional MTI	MIRT438685	23970099
hsa-miR-223-3p	NLRP3	114548	Luciferase reporter assay//qRT-PCR//Western blot	Functional MTI	MIRT733434	28302726
hsa-miR-223-3p	LIF	3976	Luciferase reporter assay//Western blot	Functional MTI	MIRT006248	22080513
hsa-miR-223-3p	CDK2	1017	Flow//Luciferase reporter assay//qRT-PCR//Western blot	Functional MTI	MIRT053070	24137330
hsa-miR-223-3p	STMN1	3925	Flow//Immunohistochemistry//Luciferase reporter assay//qRT-PCR//Western blot	Functional MTI	MIRT000129	22470493
hsa-miR-223-3p	TAL1	6886	ChIP-seq//Microarray//Western blot	Functional MTI	MIRT054047	23857984
hsa-miR-223-3p	STMN1	3925	Luciferase assay//QRTPCR//Western blot	Functional MTI	MIRT000129	23584479
hsa-miR-223-3p	CAPRIN1	4076	Luciferase reporter assay//qRT-PCR//Western blot	Functional MTI	MIRT438680	23953883
hsa-miR-223-3p	POLR3G	10622	Luciferase reporter assay	Functional MTI	MIRT438226	24324762
hsa-miR-223-3p	HSP90B1	7184	Luciferase reporter assay	Functional MTI	MIRT007086	23208072
hsa-miR-223-3p	CCL3	6348	Luciferase reporter assay	Functional MTI	MIRT438283	24084739
hsa-miR-223-3p	RHOB	388	Luciferase reporter assay//Western blot	Functional MTI	MIRT001109	22080513
hsa-miR-223-3p	PRDM1	639	Luciferase reporter assay//qRT-PCR//Western blot	Functional MTI	MIRT054801	24438193
hsa-miR-223-3p	EPB41L3	23136	Luciferase reporter assay//Western blot	Functional MTI	MIRT006374	21628394
hsa-miR-223-3p	CYB5A	1528	Luciferase reporter assay//qRT-PCR//Western blot	Functional MTI	MIRT054659	24078287
hsa-miR-223-3p	RHOB	388	Luciferase reporter assay	Functional MTI	MIRT001109	27121304
hsa-miR-223-3p	LMO2	4005	Luciferase reporter assay//Next Generation Sequencing (NGS)//qRT-PCR//RNA-binding protein immunoprecipitation//Western blot	Functional MTI	MIRT000130	28303002
hsa-miR-223-3p	NFIA	4774	Luciferase reporter assay//qRT-PCR//Western blot//Reporter assay	Functional MTI	MIRT004522	16325577
hsa-miR-223-3p	LMO2	4005	Reporter assay	Functional MTI	MIRT000130	19017354
hsa-miR-223-3p	ATM	472	Luciferase reporter assay//qRT-PCR//Western blot	Functional MTI	MIRT054622	24606854
hsa-miR-223-3p	PARP1	142	Luciferase reporter assay//Microarray//qRT-PCR//Western blot	Functional MTI	MIRT052650	23757351
hsa-miR-223-3p	MAFB	9935	Luciferase reporter assay//Microarray//qRT-PCR//Western blot	Functional MTI	MIRT733398	26055874
hsa-miR-223-3p	STAT3	6774	qRT-PCR//Western blot	Functional MTI	MIRT732553	26348153
hsa-miR-223-3p	HSP90B1	7184	Luciferase reporter assay//Western blot	Functional MTI	MIRT007086	25880332
hsa-miR-223-3p	RHOB	388	Luciferase reporter assay//Western blot	Functional MTI	MIRT001109	19850724
hsa-miR-223-3p	ECT2	1894	Luciferase reporter assay//Western blot	Functional MTI	MIRT053107	23601845
hsa-miR-223-3p	SP1	6667	Luciferase reporter assay	Functional MTI	MIRT438229	24324762
hsa-miR-223-3p	ABCB1	5243	GFP reporter assay//qRT-PCR//Western blot	Functional MTI	MIRT438673	23925649
hsa-miR-223-3p	LMO2	4005	Luciferase reporter assay//qRT-PCR//Western blot	Functional MTI	MIRT000130	19278969
hsa-miR-223-3p	NFIX	4784	Luciferase reporter assay	Functional MTI	MIRT004316	19850724
hsa-miR-223-3p	ARTN	9048	Luciferase reporter assay//qRT-PCR//Western blot	Functional MTI	MIRT006682	21453483
hsa-miR-223-3p	NFIA	4774	Luciferase reporter assay	Functional MTI	MIRT004522	17996649
hsa-miR-223-3p	FBXW7	55294	Flow//Luciferase reporter assay//qRT-PCR//Western blot	Functional MTI	MIRT006237	25888377
hsa-miR-223-3p	CDC27	996	Luciferase reporter assay	Functional MTI	MIRT438228	24324762
hsa-miR-223-3p	HAX1	10456	Luciferase reporter assay//qRT-PCR//Western blot	Functional MTI	MIRT733612	27618431
hsa-miR-223-3p	MEF2C	4208	Luciferase reporter assay	Functional MTI	MIRT000128	18278031
hsa-miR-223-3p	MEF2C	4208	Immunofluorescence//qRT-PCR//Western blot	Non-Functional MTI	MIRT000128	23094093
hsa-miR-223-3p	IGF1R	3480	Luciferase reporter assay	Functional MTI	MIRT006244	24324762
hsa-miR-223-3p	E2F1	1869	Luciferase reporter assay//Western blot	Functional MTI	MIRT000632	20029046
hsa-miR-223-3p	ZEB1	6935	Luciferase reporter assay	Functional MTI	MIRT734767	27744452
hsa-miR-223-3p	IGF1R	3480	Luciferase reporter assay//Western blot	Functional MTI	MIRT006244	22073238
hsa-miR-223-3p	FBXW7	55294	Luciferase reporter assay	Functional MTI	MIRT006237	24324762
hsa-miR-223-3p	RHOB	388	Immunofluorescence//qRT-PCR//Western blot	Non-Functional MTI	MIRT001109	23094093
hsa-miR-223-3p	CHUK	1147	Luciferase reporter assay//qRT-PCR//Western blot	Functional MTI	MIRT005555	20711193
hsa-miR-223-3p	STAT1	6772	Luciferase reporter assay//qRT-PCR//Western blot	Functional MTI	MIRT733224	26025667
hsa-miR-223-3p	FBXW7	55294	Flow//Luciferase reporter assay//Microarray//qRT-PCR//Western blot	Functional MTI	MIRT006237	25159729
hsa-miR-223-3p	SCARB1	949	Luciferase reporter assay	Functional MTI	MIRT035551	23459944
hsa-miR-223-3p	FBXW7	55294	Luciferase reporter assay//qRT-PCR//Western blot	Functional MTI	MIRT006237	22270966
hsa-miR-223-3p	CARM1	10498	ChIP-seq//Flow//Luciferase reporter assay//qRT-PCR//Western blot	Functional MTI	MIRT438169	24332853
hsa-miR-223-3p	IGF1R	3480	Microarray//QRTPCR//Western blot	Functional MTI	MIRT006244	24816316
hsa-miR-223-3p	SLC2A4	6517	Flow//Immunoblot//Immunofluorescence//Immunohistochemistry//Immunoprecipitaion//In situ hybridization//Luciferase reporter assay//Northern blot//qRT-PCR	Functional MTI	MIRT006559	20080987
hsa-miR-223-3p	FBXW7	55294	qRT-PCR//Western blot	Functional MTI	MIRT006237	28000896
hsa-miR-223-3p	IGF1R	3480	qRT-PCR//Western blot	Functional MTI	MIRT006244	24307738
hsa-miR-223-3p	TOX	9760	Immunohistochemistry//Luciferase reporter assay//qRT-PCR//Western blot	Functional MTI	MIRT054680	24304814
hsa-miR-223-5p	RAB12	201475	Luciferase reporter assay//qRT-PCR//Western blot	Functional MTI	MIRT733137	26456833
hsa-miR-223-5p	IGF1R	3480	EMSA//Luciferase reporter assay//qRT-PCR//Western blot	Functional MTI	MIRT556955	25875646
hsa-miR-223-5p	FBXO8	26269	Luciferase reporter assay//Microarray//Western blot	Functional MTI	MIRT733778	27916606
hsa-miR-223-5p	EGF	1950	Luciferase reporter assay//Microarray//qRT-PCR//Western blot	Functional MTI	MIRT733966	26876200
hsa-miR-223-5p	FBXW7	55294	qRT-PCR//Western blot	Functional MTI	MIRT735433	27398136
hsa-miR-25-3p	CDH1	999	Luciferase reporter assay//qRT-PCR//Western blot	Functional MTI	MIRT006230	22450326
hsa-miR-25-3p	BCL2L11	10018	Luciferase reporter assay//qRT-PCR//Western blot	Functional MTI	MIRT003413	22076535
hsa-miR-25-3p	PRMT5	10419	Western blot	Functional MTI	MIRT000983	18694959
hsa-miR-25-3p	KLF4	9314	Western blot	Functional MTI	MIRT003605	19541842
hsa-miR-25-3p	EZH2	2146	Luciferase reporter assay//qRT-PCR//Western blot	Functional MTI	MIRT006919	22399519
hsa-miR-25-3p	HAND2	9464	Luciferase reporter assay	Functional MTI	MIRT438482	24161931
hsa-miR-25-3p	TP53	7157	Luciferase reporter assay//qRT-PCR//Western blot	Functional MTI	MIRT005417	20935678
hsa-miR-25-3p	TCEAL1	9338	Flow//Luciferase reporter assay//qRT-PCR//Western blot	Functional MTI	MIRT054219	23028803
hsa-miR-25-3p	REV3L	5980	Luciferase reporter assay	Functional MTI	MIRT054928	22349819
hsa-miR-25-3p	BCL2L11	10018	Flow//Luciferase reporter assay//qRT-PCR//Western blot	Functional MTI	MIRT003413	23028803
hsa-miR-25-3p	DHFR	1719	Luciferase reporter assay//qRT-PCR//Western blot	Functional MTI	MIRT734159	28188287
hsa-miR-25-3p	ERBB2	2064	Luciferase reporter assay//qRT-PCR//Western blot	Functional MTI	MIRT054130	25043310
hsa-miR-25-3p	RECK	8434	Luciferase reporter assay//qRT-PCR//Western blot	Functional MTI	MIRT053577	24078004
hsa-miR-25-3p	BCL2L11	10018	Luciferase reporter assay//Microarray//Western blot	Functional MTI	MIRT003413	18328430
hsa-miR-25-3p	FBXW7	55294	Luciferase reporter assay//Western blot	Functional MTI	MIRT438342	26464659
hsa-miR-25-3p	KLF4	9314	Luciferase reporter assay	Functional MTI	MIRT003605	25923408
hsa-miR-25-3p	FBXW7	55294	Luciferase reporter assay//qRT-PCR//Western blot	Functional MTI	MIRT438342	25944166
hsa-miR-25-3p	CDKN1C	1028	qRT-PCR//Luciferase reporter assay//Western blot	Functional MTI	MIRT004317	19153141
hsa-miR-25-3p	PTEN	5728	Luciferase reporter assay	Functional MTI	MIRT006746	20388916
hsa-miR-25-3p	CPEB1	64506	Luciferase reporter assay	Functional MTI	MIRT731347	25923408
hsa-miR-25-3p	RGS3	5998	Luciferase reporter assay//qRT-PCR//Western blot	Functional MTI	MIRT733694	26416661
hsa-miR-25-3p	WDR4	10785	Luciferase reporter assay//qRT-PCR//Western blot	Functional MTI	MIRT006119	21953056
hsa-miR-25-3p	MDM2	4193	Luciferase reporter assay//qRT-PCR//Western blot	Functional MTI	MIRT006632	22431589
hsa-miR-25-3p	CYP2B6	1555	EMSA//Luciferase reporter assay//qRT-PCR//Western blot	Functional MTI	MIRT733677	27311985
hsa-miR-25-3p	KAT2B	8850	Western blot//Luciferase reporter assay	Functional MTI	MIRT004329	18728182
hsa-miR-25-3p	DSC2	1824	Luciferase reporter assay//Western blot	Functional MTI	MIRT053236	23836524
hsa-miR-25-3p	TNFSF10	8743	Western blot	Functional MTI	MIRT732909	27353001
hsa-miR-25-3p	CCL26	10344	Luciferase reporter assay//qRT-PCR//Western blot	Functional MTI	MIRT006454	22431589
hsa-miR-25-3p	FBXW7	55294	Western blot//Immunofluorescence//Immunohistochemistry	Functional MTI	MIRT438342	25512615
hsa-miR-25-3p	ATP2A2	488	In situ hybridization//Luciferase reporter assay//qRT-PCR//Western blot	Functional MTI	MIRT053291	24670661
hsa-miR-25-3p	LATS2	26524	Luciferase reporter assay//qRT-PCR//Western blot	Functional MTI	MIRT054312	25824045
hsa-miR-25-3p	MAP2K4	6416	Western blot	Functional MTI	MIRT030360	27353001
hsa-miR-25-3p	BCL2L11	10018	Luciferase reporter assay//Microarray//qRT-PCR//Western blot	Functional MTI	MIRT003413	19422085
hsa-miR-25-3p	SMAD7	4092	Luciferase reporter assay//qRT-PCR//Western blot	Functional MTI	MIRT007242	22286770
hsa-miR-25-3p	SMAD7	4092	Luciferase reporter assay	Functional MTI	MIRT007242	23435373
hsa-miR-25-3p	SEMA4C	54910	Luciferase reporter assay//qRT-PCR//Western blot	Functional MTI	MIRT735454	27743413
hsa-miR-27a-5p	PEBP1	5037	Luciferase reporter assay//qRT-PCR//Western blot	Functional MTI	MIRT734635	25128483
hsa-miR-27a-5p	SNAP25	6616	Luciferase reporter assay//Microarray//Western blot	Functional MTI	MIRT734495	28356525
hsa-miR-27a-5p	TXN2	25828	Luciferase reporter assay//Microarray//Western blot	Functional MTI	MIRT734496	28356525
hsa-miR-27a-5p	GREM1	26585	Luciferase reporter assay//Western blot	Functional MTI	MIRT733773	27910957
hsa-miR-27a-5p	SFRP1	6422	Luciferase reporter assay//qRT-PCR//Western blot	Functional MTI	MIRT734619	24625818
hsa-miR-27a-5p	MXI1	4601	Luciferase reporter assay//qRT-PCR//Western blot	Functional MTI	MIRT053043	23254855
hsa-miR-27a-5p	EGFR	1956	Western blot	Functional MTI	MIRT733034	27313769
hsa-miR-27a-5p	PPARA	5465	Luciferase reporter assay//Western blot	Functional MTI	MIRT445022	27910957
hsa-miR-28-3p	TP53	7157	Luciferase reporter assay	Functional MTI	MIRT734605	24681953
hsa-miR-28-3p	STAT5B	6777	Luciferase reporter assay	Functional MTI	MIRT734604	24681953
hsa-miR-30e-3p	NFKBIA	4792	Immunohistochemistry//Luciferase reporter assay//qRT-PCR//Western blot	Functional MTI	MIRT006695	22156201
hsa-miR-338-5p	NRP1	8829	Luciferase reporter assay//qRT-PCR//Western blot	Functional MTI	MIRT734640	25204970
hsa-miR-338-5p	LPAR1	1902	Immunohistochemistry//Luciferase reporter assay//qRT-PCR//Western blot	Functional MTI	MIRT735479	27508041
hsa-miR-338-5p	SPRY1	10252	Luciferase reporter assay	Functional MTI	MIRT734857	28098403
hsa-miR-338-5p	EFEMP1	2202	Immunohistochemistry//Luciferase reporter assay//qRT-PCR//Western blot	Functional MTI	MIRT733233	28292024
hsa-miR-338-5p	BMI1	648	ChIP-seq//Immunohistochemistry//Luciferase reporter assay//qRT-PCR//Western blot	Functional MTI	MIRT717186	27166996
hsa-miR-338-5p	LRP1	4035	qRT-PCR//Luciferase reporter assay//Western blot	Non-Functional MTI	MIRT001161	19665999
hsa-miR-338-5p	CD274	29126	Luciferase reporter assay	Functional MTI	MIRT732863	27080341
hsa-miR-345-5p	NTRK3	4916	Luciferase reporter assay	Non-Functional MTI	MIRT004882	19370765
hsa-miR-345-5p	ABCC1	4363	Luciferase reporter assay//Western blot	Functional MTI	MIRT003198	20099276
hsa-miR-345-5p	CDKN1A	1026	qRT-PCR//Luciferase reporter assay//Western blot	Functional MTI	MIRT000592	20190813
hsa-miR-361-3p	SH2B1	25970	Luciferase reporter assay	Functional MTI	MIRT731577	27164951
hsa-miR-378a-3p	MAPK1	5594	Luciferase reporter assay//qRT-PCR//Western blot	Functional MTI	MIRT437887	24139413
hsa-miR-378a-3p	VEGFA	7422	Luciferase reporter assay//qRT-PCR//Western blot	Functional MTI	MIRT004277	23333942
hsa-miR-378a-3p	TUSC2	11334	Reporter assay	Functional MTI	MIRT004423	18077375
hsa-miR-378a-3p	WNT10A	80326	Immunofluorescence//Luciferase reporter assay//qRT-PCR//Western blot	Functional MTI	MIRT734708	27832641
hsa-miR-378a-3p	GALNT7	51809	GFP reporter assay//Luciferase reporter assay//Western blot	Functional MTI	MIRT005424	19844573
hsa-miR-378a-3p	VIM	7431	Luciferase reporter assay//qRT-PCR//Western blot	Functional MTI	MIRT054440	24555885
hsa-miR-378a-3p	VEGFA	7422	ELISA//Luciferase reporter assay	Non-Functional MTI	MIRT004277	18320040
hsa-miR-378a-3p	MAPK1	5594	Luciferase reporter assay	Functional MTI	MIRT437887	23625957
hsa-miR-378a-3p	RUNX1	861	Luciferase reporter assay//qRT-PCR//Western blot//Microarray	Functional MTI	MIRT734686	26749280
hsa-miR-378a-3p	GLI3	2737	Luciferase reporter assay	Functional MTI	MIRT731322	27001906
hsa-miR-378a-3p	KSR1	8844	Luciferase reporter assay	Functional MTI	MIRT437886	23625957
hsa-miR-378a-3p	IGF1R	3480	Luciferase reporter assay	Functional MTI	MIRT250249	23625957
hsa-miR-378a-3p	SUFU	51684	Reporter assay	Functional MTI	MIRT000670	18077375
hsa-miR-378a-3p	GRB2	2885	Luciferase reporter assay	Functional MTI	MIRT007278	23447532
hsa-miR-378a-3p	VIM	7431	Flow//qRT-PCR//Western blot	Functional MTI	MIRT054440	23135265
hsa-miR-378a-3p	MSC	9242	Luciferase reporter assay	Functional MTI	MIRT006681	21471220
hsa-miR-378a-3p	CYP19A1	1588	Luciferase reporter assay	Functional MTI	MIRT006759	21846797
hsa-miR-378a-3p	MYC	4609	Immunoblot//Luciferase reporter assay//qRT-PCR	Functional MTI	MIRT005482	21242960
hsa-miR-378a-3p	PGR	5241	qRT-PCR//Luciferase reporter assay//Western blot	Functional MTI	MIRT731058	25150622
hsa-miR-378a-3p	GOLT1A	127845	Luciferase reporter assay//qRT-PCR	Functional MTI	MIRT734396	26255816
hsa-miR-378a-3p	TOB2	10766	Immunoblot//Luciferase reporter assay//qRT-PCR	Functional MTI	MIRT005483	21242960
hsa-miR-378a-3p	CDK6	1021	Luciferase reporter assay//qRT-PCR//Western blot	Functional MTI	MIRT053508	23333942
hsa-miR-378a-3p	GRB2	2885	Luciferase reporter assay	Functional MTI	MIRT007278	23625957
hsa-miR-378a-3p	NPNT	255743	GFP reporter assay//Luciferase reporter assay//Western blot	Functional MTI	MIRT005422	19844573
hsa-miR-378a-3p	TGFB2	7042	Flow//Luciferase reporter assay//qRT-PCR//Western blot	Functional MTI	MIRT652739	27855367
hsa-miR-424-3p	LGALS3	3958	Northern blot//qRT-PCR//Western blot	Functional MTI	MIRT003969	17889671
hsa-miR-424-3p	YAP1	10413	Luciferase reporter assay//qRT-PCR//Western blot	Functional MTI	MIRT734416	27500472
hsa-miR-503-5p	BCL2	596	Immunoprecipitaion//Luciferase reporter assay//qRT-PCR//Western blot	Functional MTI	MIRT438662	28343379
hsa-miR-503-5p	CDC25A	993	Luciferase reporter assay	Functional MTI	MIRT000648	19956200
hsa-miR-503-5p	ARHGEF19	128272	Luciferase reporter assay//Western blot//qRT-PCR	Functional MTI	MIRT437989	24405610
hsa-miR-503-5p	CHEK1	1111	Immunohistochemistry//Luciferase reporter assay//qRT-PCR//Western blot	Functional MTI	MIRT000647	26867682
hsa-miR-503-5p	FGFR1	2260	Immunohistochemistry//Luciferase reporter assay//Microarray//Northern blot//qRT-PCR	Functional MTI	MIRT437379	23263626
hsa-miR-503-5p	E2F3	1871	Luciferase reporter assay//Western blot	Functional MTI	MIRT734851	26722476
hsa-miR-503-5p	AGO1	26523	Luciferase reporter assay	Functional MTI	MIRT000649	19956200
hsa-miR-503-5p	CCNE2	9134	Luciferase reporter assay	Functional MTI	MIRT000645	19956200
hsa-miR-503-5p	CHEK1	1111	Luciferase reporter assay	Functional MTI	MIRT000647	19956200
hsa-miR-503-5p	BCL2	596	Immunohistochemistry//Luciferase reporter assay//qRT-PCR//Western blot	Functional MTI	MIRT438662	24931256
hsa-miR-503-5p	IGF1R	3480	Immunohistochemistry//Luciferase reporter assay//qRT-PCR//Western blot	Functional MTI	MIRT073642	24931256
hsa-miR-503-5p	VEGFA	7422	Luciferase reporter assay	Functional MTI	MIRT007224	23352645
hsa-miR-503-5p	CD40	958	Luciferase reporter assay	Functional MTI	MIRT006789	22429276
hsa-miR-503-5p	CCND1	595	Immunohistochemistry//Luciferase reporter assay//Northern blot//qRT-PCR//Western blot	Functional MTI	MIRT001105	23731275
hsa-miR-503-5p	IKBKB	3551	Immunohistochemistry//In situ hybridization//Luciferase reporter assay//qRT-PCR//Western blot	Functional MTI	MIRT054428	24550137
hsa-miR-503-5p	IGF1R	3480	Luciferase reporter assay//qRT-PCR//Western blot	Functional MTI	MIRT073642	27366090
hsa-miR-503-5p	CCNE1	898	Luciferase reporter assay	Functional MTI	MIRT000646	19956200
hsa-miR-503-5p	ATF6	22926	Luciferase reporter assay	Functional MTI	MIRT000650	19956200
hsa-miR-503-5p	WEE1	7465	Luciferase reporter assay	Functional MTI	MIRT000644	19956200
hsa-miR-503-5p	TNFRSF11A	8792	Luciferase reporter assay//Microarray//Northern blot//qRT-PCR//Western blot	Functional MTI	MIRT054780	23821519
hsa-miR-503-5p	CCND1	595	Luciferase reporter assay//qRT-PCR//Western blot	Functional MTI	MIRT001105	19538740
hsa-miR-503-5p	PIK3R1	5295	Immunohistochemistry//In situ hybridization//Luciferase reporter assay//qRT-PCR//Western blot	Functional MTI	MIRT054427	24550137
hsa-miR-503-5p	BCL2	596	Flow//Luciferase reporter assay//qRT-PCR//Western blot	Functional MTI	MIRT438662	23856992
hsa-miR-503-5p	FANCA	2175	LacZ reporter assay//qRT-PCR	Functional MTI	MIRT437350	24486548
hsa-miR-503-5p	ANLN	54443	Luciferase reporter assay	Functional MTI	MIRT000651	19956200
hsa-miR-503-5p	CDC14A	8556	Luciferase reporter assay	Functional MTI	MIRT000652	19956200
hsa-miR-503-5p	CDKN1A	1026	Luciferase reporter assay	Functional MTI	MIRT000642	19956200
hsa-miR-503-5p	FGF2	2247	Luciferase reporter assay	Functional MTI	MIRT007223	23352645
hsa-miR-503-5p	FGF8	2253	Luciferase reporter assay//qRT-PCR//Western blot	Functional MTI	MIRT054861	24464787
hsa-miR-503-5p	CCND3	896	Flow//qRT-PCR//Western blot	Functional MTI	MIRT053075	23967867
hsa-miR-503-5p	IGF1R	3480	Luciferase reporter assay//qRT-PCR//Western blot	Functional MTI	MIRT073642	24378652
hsa-miR-503-5p	FGF2	2247	Immunohistochemistry//Luciferase reporter assay//Microarray//Northern blot//qRT-PCR	Functional MTI	MIRT007223	23263626
hsa-miR-503-5p	FBXW7	55294	Luciferase reporter assay//Western blot	Functional MTI	MIRT437907	25269767
hsa-miR-503-5p	MYB	4602	Luciferase reporter assay//qRT-PCR//Western blot	Functional MTI	MIRT735017	26768615
hsa-miR-503-5p	CCNF	899	Luciferase reporter assay	Functional MTI	MIRT000643	19956200
hsa-miR-503-5p	CCND1	595	Luciferase reporter assay	Functional MTI	MIRT001105	19956200
hsa-miR-532-5p	TERT	7015	Luciferase reporter assay//qRT-PCR	Functional MTI	MIRT731988	28291810
hsa-miR-532-5p	NKD1	85407	Luciferase reporter assay//qRT-PCR//Western blot	Functional MTI	MIRT734140	28356225
hsa-miR-532-5p	TRAPPC2B	10597	Luciferase reporter assay	Non-Functional MTI	MIRT004865	18835392
hsa-miR-532-5p	SYK	6850	qRT-PCR//Western blot	Functional MTI	MIRT734479	25983556
hsa-miR-532-5p	CXCL2	2920	Luciferase reporter assay	Functional MTI	MIRT732584	26807173
hsa-miR-532-5p	RUNX3	864	Luciferase reporter assay//qRT-PCR//Western blot	Functional MTI	MIRT000038	26515139
hsa-miR-532-5p	FASN	2194	qRT-PCR//Western blot	Functional MTI	MIRT734478	25983556
hsa-miR-589-5p	MAP3K8	1326	Flow//Immunohistochemistry//Luciferase reporter assay//Microarray//qRT-PCR//Western blot	Functional MTI	MIRT734712	27835990
hsa-miR-589-5p	FXN	2395	Luciferase reporter assay	Functional MTI	MIRT007229	23382970
hsa-miR-589-5p	PTGS2	5743	5RACE//Next Generation Sequencing (NGS)//qRT-PCR//Western blot	Functional MTI	MIRT437360	23999091
hsa-miR-629-5p	TRIM33	51592	Luciferase reporter assay//qRT-PCR//Microarray//Western blot	Functional MTI	MIRT731098	25381221
hsa-miR-629-5p	HNF4A	3172	ELISA//Flow//Immunohistochemistry//Immunoprecipitaion//In situ hybridization//Luciferase reporter assay//Microarray//qRT-PCR//Western blot	Functional MTI	MIRT006542	22153071
hsa-miR-7-5p	PTK2	5747	Immunoblot//Immunohistochemistry//Luciferase reporter assay//qRT-PCR	Functional MTI	MIRT006900	22876288
hsa-miR-7-5p	XIAP	331	qRT-PCR//Western blot	Functional MTI	MIRT108696	23742934
hsa-miR-7-5p	FOS	2353	ChIP-seq//Immunofluorescence//Immunohistochemistry//In situ hybridization//Luciferase reporter assay//Northern blot//qRT-PCR//Western blot	Functional MTI	MIRT731770	26261179
hsa-miR-7-5p	MSH3	4437	Immunohistochemistry//Luciferase reporter assay//qRT-PCR	Functional MTI	MIRT735323	26108539
hsa-miR-7-5p	SNCA	6622	qRT-PCR//Luciferase reporter assay//Western blot	Functional MTI	MIRT000032	19628698
hsa-miR-7-5p	PTK2	5747	Luciferase reporter assay	Functional MTI	MIRT006900	25785020
hsa-miR-7-5p	SMARCD1	6602	Luciferase reporter assay//qRT-PCR//Western blot	Functional MTI	MIRT025886	26542803
hsa-miR-7-5p	XRCC2	7516	Luciferase reporter assay//qRT-PCR//Western blot	Functional MTI	MIRT054557	24570594
hsa-miR-7-5p	KLF4	9314	Immunoblot//Luciferase reporter assay//qRT-PCR	Functional MTI	MIRT054913	23384942
hsa-miR-7-5p	SNCA	6622	Immunocytochemistry//Luciferase reporter assay//qRT-PCR//Western blot	Functional MTI	MIRT000032	20106983
hsa-miR-7-5p	KLF4	9314	Luciferase reporter assay	Functional MTI	MIRT054913	26172296
hsa-miR-7-5p	ABCC1	4363	Immunohistochemistry//Luciferase reporter assay//qRT-PCR	Functional MTI	MIRT003199	26108539
hsa-miR-7-5p	HOXB3	3213	Luciferase reporter assay	Functional MTI	MIRT006838	22705304
hsa-miR-7-5p	NDUFA4	4697	Western blot//Immunohistochemistry//Luciferase reporter assay//qRT-PCR	Functional MTI	MIRT025792	28325285
hsa-miR-7-5p	VDAC1	7416	Luciferase reporter assay	Functional MTI	MIRT731276	26801612
hsa-miR-7-5p	GDF5	8200	Luciferase reporter assay//qRT-PCR//Western blot	Functional MTI	MIRT732384	27583982
hsa-miR-7-5p	SRSF1	6426	qRT-PCR//Luciferase reporter assay//Western blot//Northern blot	Functional MTI	MIRT004497	20385090
hsa-miR-7-5p	SERPINB5	5268	Immunoprecipitaion//Luciferase reporter assay//Microarray//qRT-PCR//Western blot	Functional MTI	MIRT731526	26296971
hsa-miR-7-5p	SIRT2	22933	Luciferase reporter assay	Functional MTI	MIRT025871	27158385
hsa-miR-7-5p	REL	5966	Luciferase reporter assay//qRT-PCR//Western blot	Functional MTI	MIRT732230	27203220
hsa-miR-7-5p	BCL2	596	GFP reporter assay//Luciferase reporter assay//qRT-PCR//Western blot//Reporter assay;Western blot;qRT-PCR;Other	Functional MTI	MIRT006904	21750649
hsa-miR-7-5p	CUL5	8065	Flow//GFP reporter assay//qRT-PCR//Western blot	Functional MTI	MIRT438162	24339204
hsa-miR-7-5p	PAX6	5080	Luciferase reporter assay//Western blot	Functional MTI	MIRT438195	26135959
hsa-miR-7-5p	UBE2A	7319	Luciferase reporter assay	Functional MTI	MIRT735034	27929395
hsa-miR-7-5p	KLF4	9314	Luciferase reporter assay//qRT-PCR//Western blot	Functional MTI	MIRT054913	27431648
hsa-miR-7-5p	PIK3CG	5294	Luciferase reporter assay//Western blot	Functional MTI	MIRT438277	24603851
hsa-miR-7-5p	SLC7A5	8140	Immunofluorescence//Luciferase reporter assay//qRT-PCR//Western blot//Immunoprecipitation	Functional MTI	MIRT004528	19892711
hsa-miR-7-5p	PAX6	5080	Luciferase reporter assay	Functional MTI	MIRT438195	24185687
hsa-miR-7-5p	HELLS	3070	Luciferase reporter assay	Functional MTI	MIRT004361	18823940
hsa-miR-7-5p	CCNE1	898	Flow//Luciferase reporter assay//qRT-PCR//Western blot	Functional MTI	MIRT438133	24370822
hsa-miR-7-5p	TET2	54790	Luciferase reporter assay	Functional MTI	MIRT438629	24120864
hsa-miR-7-5p	YY1	7528	Luciferase reporter assay//Western blot	Functional MTI	MIRT053022	23208495
hsa-miR-7-5p	BCL2	596	qRT-PCR//Western blot	Functional MTI	MIRT006904	26464649
hsa-miR-7-5p	KEAP1	9817	Luciferase reporter assay//qRT-PCR//Western blot	Functional MTI	MIRT025794	26453926
hsa-miR-7-5p	KLF4	9314	Luciferase reporter assay//qRT-PCR//Western blot	Functional MTI	MIRT054913	28239300
hsa-miR-7-5p	PSME3	10197	Immunohistochemistry//Luciferase reporter assay//qRT-PCR	Functional MTI	MIRT004063	24281003
hsa-miR-7-5p	PAK1	5058	Luciferase reporter assay//Western blot	Functional MTI	MIRT000668	18922890
hsa-miR-7-5p	KLF4	9314	Luciferase reporter assay//qRT-PCR//Western blot	Functional MTI	MIRT054913	24200387
hsa-miR-7-5p	EGFR	1956	Luciferase reporter assay//qRT-PCR//Western blot//Reporter assay;Western blot;qRT-PCR;Microarray;Other	Functional MTI	MIRT002289	19073608
hsa-miR-7-5p	BAX	581	Luciferase reporter assay	Functional MTI	MIRT731976	27158385
hsa-miR-7-5p	SERPINB5	5268	ChIP-seq//Immunohistochemistry//Luciferase reporter assay//qRT-PCR//Western blot	Functional MTI	MIRT731526	27409165
hsa-miR-7-5p	ABCC1	4363	Luciferase reporter assay//Western blot	Functional MTI	MIRT003199	20099276
hsa-miR-7-5p	CCNE1	898	qRT-PCR//Western blot	Functional MTI	MIRT438133	27391479
hsa-miR-7-5p	RGS5	8490	Luciferase reporter assay	Functional MTI	MIRT734999	25810883
hsa-miR-7-5p	EGFR	1956	Luciferase reporter assay	Functional MTI	MIRT002289	19033458
hsa-miR-7-5p	ILF2	3608	Microarray//Northern blot//qRT-PCR//Western blot	Functional MTI	MIRT732604	27519414
hsa-miR-7-5p	ILF3	3609	Microarray//Northern blot//qRT-PCR//Western blot	Functional MTI	MIRT025730	27519414
hsa-miR-7-5p	ILF2	3608	qRT-PCR//Western blot	Functional MTI	MIRT732604	28259961
hsa-miR-7-5p	HOXB5	3215	Immunohistochemistry//Luciferase reporter assay//qRT-PCR//Western blot	Functional MTI	MIRT006902	22768238
hsa-miR-7-5p	IRS2	8660	Reporter assay//Western blot//Reporter assay;Western blot	Functional MTI	MIRT003808	18483236
hsa-miR-7-5p	PIK3CD	5293	qRT-PCR//Western blot	Functional MTI	MIRT006777	27391479
hsa-miR-7-5p	RELA	5970	qRT-PCR//Western blot	Functional MTI	MIRT025722	25814668
hsa-miR-7-5p	RAF1	5894	Luciferase reporter assay//Western blot	Functional MTI	MIRT004026	24603851
hsa-miR-7-5p	PSME3	10197	FACS//Immunohistochemistry//Luciferase reporter assay//Microarray//qRT-PCR//Western blot	Functional MTI	MIRT004063	24281414
hsa-miR-7-5p	RNF183	138065	Luciferase reporter assay//qRT-PCR//Western blot//Immunofluorescence//Immunohistochemistry	Functional MTI	MIRT735445	26818663
hsa-miR-7-5p	IGF1R	3480	Luciferase reporter assay	Functional MTI	MIRT005364	22614005
hsa-miR-7-5p	PTK2	5747	Luciferase reporter assay//qRT-PCR//Western blot	Functional MTI	MIRT006900	27764812
hsa-miR-7-5p	RELA	5970	qRT-PCR//Western blot	Functional MTI	MIRT025722	25232110
hsa-miR-7-5p	PAK1	5058	Luciferase reporter assay//qRT-PCR//Western blot	Functional MTI	MIRT000668	27430434
hsa-miR-7-5p	EGFR	1956	Luciferase reporter assay//qRT-PCR//Western blot	Functional MTI	MIRT002289	25475098
hsa-miR-7-5p	EGFR	1956	Luciferase reporter assay	Functional MTI	MIRT002289	19029026
hsa-miR-7-5p	EGFR	1956	real-time RT-PCR//Reporter assay//Western blot//Luciferase reporter assay//Reporter assay;Western blot;qRT-PCR;Other	Functional MTI	MIRT002289	18483236
hsa-miR-7-5p	KMT5A	387893	Luciferase reporter assay//Western blot	Functional MTI	MIRT025791	23720754
hsa-miR-7-5p	RELA	5970	ChIP-seq//Immunofluorescence//Immunohistochemistry//In situ hybridization//Luciferase reporter assay//Northern blot//qRT-PCR//Western blot	Functional MTI	MIRT025722	26261179
hsa-miR-7-5p	IRS1	3667	Western blot	Functional MTI	MIRT003807	18483236
hsa-miR-7-5p	EGFR	1956	Luciferase reporter assay//Microarray//qRT-PCR//Western blot	Functional MTI	MIRT002289	24573489
hsa-miR-7-5p	PAX6	5080	Luciferase reporter assay//Western blot//	Functional MTI	MIRT438195	25089088
hsa-miR-7-5p	EGFR	1956	Flow//qRT-PCR//Western blot	Functional MTI	MIRT002289	24134702
hsa-miR-7-5p	PIK3R3	8503	ELISA//Luciferase reporter assay//qRT-PCR//Western blot	Functional MTI	MIRT053541	23135998
hsa-miR-7-5p	RAF1	5894	Luciferase reporter assay//Microarray//qRT-PCR//Western blot//Reporter assay;qRT-PCR;Microarray;Other	Functional MTI	MIRT004026	19073608
hsa-miR-7-5p	EGFR	1956	Luciferase reporter assay	Functional MTI	MIRT002289	23319046
hsa-miR-7-5p	IGF1R	3480	Flow//qRT-PCR//Western blot//Reporter assay;Other	Functional MTI	MIRT005364	20819078
hsa-miR-7-5p	PSME3	10197	GFP reporter assay	Functional MTI	MIRT004063	23762407
hsa-miR-7-5p	PIK3CD	5293	Luciferase reporter assay	Functional MTI	MIRT006777	22234835
hsa-miR-7-5p	EGFR	1956	Luciferase reporter assay//Microarray//Western blot	Functional MTI	MIRT002289	20864407
hsa-miR-7-5p	SKP2	6502	GFP reporter assay	Functional MTI	MIRT053122	23762407
hsa-miR-7-5p	EGFR	1956	Luciferase reporter assay//Microarray//qRT-PCR//Western blot	Functional MTI	MIRT002289	23115635
hsa-miR-7-5p	EGFR	1956	Western blot	Functional MTI	MIRT002289	22853714
hsa-miR-7-5p	EGFR	1956	Immunohistochemistry//In situ hybridization//qRT-PCR//Western blot	Functional MTI	MIRT002289	24816687
hsa-miR-769-5p	TRAPPC2B	10597	Luciferase reporter assay	Non-Functional MTI	MIRT004869	18835392
hsa-miR-769-5p	GSK3B	2932	Immunofluorescence//Luciferase reporter assay//qRT-PCR//Western blot	Functional MTI	MIRT731812	27470346
hsa-miR-941	KDM6B	23135	Luciferase reporter assay//Western blot//Immunofluorescence//qRT-PCR	Functional MTI	MIRT289587	25049231
hsa-miR-941	KDM6B	23135	Flow//qRT-PCR//Western blot	Functional MTI	MIRT289587	27755585

## Sheet: SF8. Targets of non-in DE miRNA
Supplementary table 8. Gene targets of the 29 SF EV miRNA significantly enriched in RA joints with low-grade inflammation
miRNA	Target Gene	Entrez ID	Experimental evidence	Support Type	miRTarBase ID	Reference (PMID)
hsa-miR-1180-3p	TCEAL1	9338	ChIP-seq//Flow//Immunofluorescence//qRT-PCR//Western blot	Functional MTI	MIRT438925	25447520
hsa-miR-1180-3p	TNIP2	79155	Luciferase reporter assay	Functional MTI	MIRT732717	27044843
hsa-miR-1228-5p	MIF	4282	ELISA//Luciferase reporter assay//qRT-PCR//Western blot	Functional MTI	MIRT734321	28465246
hsa-miR-125b-1-3p	BGLAP	632	Microarray//qRT-PCR//Western blot	Functional MTI	MIRT733181	26078267
hsa-miR-125b-1-3p	BIK	638	Luciferase reporter assay//Microarray//qRT-PCR//Western blot	Functional MTI	MIRT732948	27702798
hsa-miR-125b-1-3p	FRZB	2487	Microarray//qRT-PCR//Western blot	Functional MTI	MIRT733182	26078267
hsa-miR-125b-1-3p	ITGA9	3680	qRT-PCR//Western blot	Functional MTI	MIRT734675	26596831
hsa-miR-125b-1-3p	MAP2K7	5609	Immunohistochemistry//Luciferase reporter assay//qRT-PCR//Western blot	Functional MTI	MIRT733561	27226726
hsa-miR-125b-1-3p	MTFP1	51537	Luciferase reporter assay//Microarray//qRT-PCR//Western blot	Functional MTI	MIRT732949	27702798
hsa-miR-125b-1-3p	S1PR1	1901	Luciferase reporter assay//Western blot//qRT-PCR	Functional MTI	MIRT396655	25251470
hsa-miR-125b-1-3p	SGPL1	8879	ELISA//Immunohistochemistry//Luciferase reporter assay//qRT-PCR//Western blot	Functional MTI	MIRT732256	27935985
hsa-miR-125b-1-3p	TACSTD2	4070	Luciferase reporter assay	Functional MTI	MIRT438121	23416980
hsa-miR-125b-1-3p	TP53	7157	Luciferase reporter assay	Functional MTI	MIRT733498	27592685
hsa-miR-214-3p	ALPK2	115701	Immunohistochemistry//Immunoprecipitaion//Luciferase reporter assay//qRT-PCR//Western blot	Functional MTI	MIRT438676	23929716
hsa-miR-214-3p	ARL2	402	Luciferase reporter assay//qRT-PCR//Western blot	Functional MTI	MIRT024965	25621032
hsa-miR-214-3p	ASF1B	55723	Luciferase reporter assay	Functional MTI	MIRT035546	23100276
hsa-miR-214-3p	ATF4	468	Luciferase reporter assay	Functional MTI	MIRT007201	23223004
hsa-miR-214-3p	BAX	581	Luciferase reporter assay	Functional MTI	MIRT438124	23408966
hsa-miR-214-3p	BCL2L11	10018	Luciferase reporter assay//qRT-PCR//Western blot	Functional MTI	MIRT054876	24465927
hsa-miR-214-3p	BCL2L2	599	Luciferase reporter assay//qRT-PCR//Western blot	Functional MTI	MIRT007294	23337879
hsa-miR-214-3p	BIRC5	332	Immunoblot//Luciferase reporter assay//qRT-PCR	Functional MTI	MIRT345992	26234674
hsa-miR-214-3p	CADM1	23705	Luciferase reporter assay	Functional MTI	MIRT438815	23301758
hsa-miR-214-3p	CCL5	6352	ELISA//Immunohistochemistry//Luciferase reporter assay//qRT-PCR	Functional MTI	MIRT053786	23171795
hsa-miR-214-3p	CD274	29126	Luciferase reporter assay//qRT-PCR	Functional MTI	MIRT438406	24577056
hsa-miR-214-3p	CDK6	1021	Immunohistochemistry//Immunoprecipitaion//Luciferase reporter assay//qRT-PCR//Western blot	Functional MTI	MIRT393091	23929716
hsa-miR-214-3p	CPD	1362	Luciferase reporter assay//qRT-PCR//Western blot	Functional MTI	MIRT735468	27494742
hsa-miR-214-3p	CTNNB1	1499	Luciferase reporter assay	Functional MTI	MIRT007031	23068095
hsa-miR-214-3p	CTNNB1	1499	Flow//Luciferase reporter assay//qRT-PCR//Western blot	Functional MTI	MIRT007031	22962603
hsa-miR-214-3p	CTNNB1	1499	Luciferase reporter assay//qRT-PCR//Western blot	Functional MTI	MIRT007031	26807179
hsa-miR-214-3p	EZH2	2146	Luciferase reporter assay//Western blot//qRT-PCR	Functional MTI	MIRT000148	25085702
hsa-miR-214-3p	EZH2	2146	Luciferase reporter assay//qRT-PCR//Western blot	Functional MTI	MIRT000148	21828058
hsa-miR-214-3p	EZH2	2146	Luciferase reporter assay//Northern blot	Functional MTI	MIRT000148	19818710
hsa-miR-214-3p	EZH2	2146	Luciferase reporter assay//qRT-PCR//Western blot	Functional MTI	MIRT000148	23727574
hsa-miR-214-3p	EZH2	2146	Flow//Luciferase reporter assay//qRT-PCR//Western blot	Functional MTI	MIRT000148	22962603
hsa-miR-214-3p	FGFR1	2260	Luciferase reporter assay//qRT-PCR	Functional MTI	MIRT054638	23962428
hsa-miR-214-3p	FGFR1	2260	In situ hybridization//Luciferase reporter assay//Microarray//qRT-PCR//Western blot	Functional MTI	MIRT054638	24616020
hsa-miR-214-3p	GALNT7	51809	Luciferase reporter assay//Western blot	Functional MTI	MIRT006816	22399294
hsa-miR-214-3p	GSR	2936	Luciferase reporter assay	Functional MTI	MIRT438092	23905773
hsa-miR-214-3p	HDGF	3068	Luciferase reporter assay//Microarray//Western blot	Functional MTI	MIRT054096	22613005
hsa-miR-214-3p	ING4	51147	Luciferase reporter assay//qRT-PCR	Functional MTI	MIRT006028	21106054
hsa-miR-214-3p	JAG1	182	Luciferase reporter assay//qRT-PCR//Western blot	Functional MTI	MIRT053289	22336710
hsa-miR-214-3p	LTF	4057	Luciferase reporter assay	Functional MTI	MIRT437811	23479198
hsa-miR-214-3p	LZTS1	11178	Luciferase reporter assay//qRT-PCR//Western blot	Functional MTI	MIRT438741	24802407
hsa-miR-214-3p	MAP2K3	5606	GFP reporter assay//Microarray//qRT-PCR//Western blot//Reporter assay;qRT-PCR;Microarray;Other	Functional MTI	MIRT005426	19859982
hsa-miR-214-3p	MAPK1	5594	Microarray//qRT-PCR//Western blot	Functional MTI	MIRT053000	22929890
hsa-miR-214-3p	MAPK8	5599	GFP reporter assay//Microarray//qRT-PCR//Western blot//Reporter assay;qRT-PCR;Microarray;Other	Functional MTI	MIRT005427	19859982
hsa-miR-214-3p	MEF2C	4208	Luciferase reporter assay//qRT-PCR//Western blot	Functional MTI	MIRT731679	27796324
hsa-miR-214-3p	NRAS	4893	Luciferase reporter assay//Western blot//qRT-PCR	Functional MTI	MIRT054716	24811402
hsa-miR-214-3p	PAPPA	5069	Immunohistochemistry//Immunoprecipitaion//Luciferase reporter assay//qRT-PCR//Western blot	Functional MTI	MIRT438677	23929716
hsa-miR-214-3p	PIM1	5292	Western blot	Functional MTI	MIRT100569	26820394
hsa-miR-214-3p	PLXNB1	5364	GFP reporter assay//Immunohistochemistry//qRT-PCR//Western blot	Functional MTI	MIRT005765	21216304
hsa-miR-214-3p	POR	5447	Luciferase reporter assay	Functional MTI	MIRT438091	23905773
hsa-miR-214-3p	POU4F2	5458	Flow//GFP reporter assay//Northern blot//qRT-PCR//Western blot	Functional MTI	MIRT005551	20609388
hsa-miR-214-3p	PSMD10	5716	Luciferase reporter assay	Functional MTI	MIRT035545	23100276
hsa-miR-214-3p	PTEN	5728	Luciferase reporter assay//qRT-PCR//Western blot	Functional MTI	MIRT000799	21228352
hsa-miR-214-3p	PTEN	5728	qRT-PCR//Luciferase reporter assay//Western blot	Functional MTI	MIRT000799	25361012
hsa-miR-214-3p	PTEN	5728	Flow//Immunocytochemistry//qRT-PCR//Western blot	Functional MTI	MIRT000799	21688200
hsa-miR-214-3p	PTEN	5728	Luciferase reporter assay//Microarray//qRT-PCR//Western blot	Functional MTI	MIRT000799	20548023
hsa-miR-214-3p	PTEN	5728	Luciferase reporter assay//qRT-PCR//Western blot	Functional MTI	MIRT000799	23834902
hsa-miR-214-3p	PTEN	5728	Luciferase reporter assay	Functional MTI	MIRT000799	22502680
hsa-miR-214-3p	PTEN	5728	Western blot//qRT-PCR//Luciferase reporter assay//Reporter assay;Other	Functional MTI	MIRT000799	18199536
hsa-miR-214-3p	PTEN	5728	qRT-PCR//Western blot	Functional MTI	MIRT000799	27339596
hsa-miR-214-3p	QKI	9444	Luciferase reporter assay	Functional MTI	MIRT006644	22227154
hsa-miR-214-3p	QKI	9444	Luciferase reporter assay	Functional MTI	MIRT006644	27129236
hsa-miR-214-3p	RAB15	376267	Luciferase reporter assay//Western blot	Functional MTI	MIRT438012	24386085
hsa-miR-214-3p	SEMA4D	10507	Luciferase reporter assay//qRT-PCR//Western blot	Functional MTI	MIRT734697	26718213
hsa-miR-214-3p	SRGAP1	57522	In situ hybridization//Luciferase reporter assay//qRT-PCR//western blot	Functional MTI	MIRT005811	21276775
hsa-miR-214-3p	SRGAP2	23380	Reporter assay	Functional MTI	MIRT024967	21276775
hsa-miR-214-3p	SUFU	51684	Immunofluorescence//Luciferase reporter assay//qRT-PCR//Western blot	Functional MTI	MIRT735378	26462018
hsa-miR-214-3p	TP53	7157	Luciferase reporter assay	Functional MTI	MIRT006881	22927443
hsa-miR-214-3p	TP53	7157	Reporter assay	Functional MTI	MIRT006881	21217645
hsa-miR-214-3p	TWIST1	7291	Luciferase reporter assay//qRT-PCR//Western blot	Functional MTI	MIRT006731	22540680
hsa-miR-214-3p	UBE2I	7329	Luciferase reporter assay//qRT-PCR//Western blot	Functional MTI	MIRT053795	23187003
hsa-miR-214-3p	XBP1	7494	ELISA//Flow//Luciferase reporter assay//qRT-PCR//Western blot	Functional MTI	MIRT006375	22359598
hsa-miR-214-5p	CDK3	1018	Luciferase reporter assay//qRT-PCR//Western blot	Functional MTI	MIRT734305	26498144
hsa-miR-214-5p	CDK6	1021	Luciferase reporter assay//qRT-PCR//Western blot	Functional MTI	MIRT734306	26498144
hsa-miR-214-5p	E2F2	1870	Luciferase reporter assay//qRT-PCR//Western blot	Functional MTI	MIRT734304	26498144
hsa-miR-214-5p	IGF1R	3480	Luciferase reporter assay	Functional MTI	MIRT735073	27226530
hsa-miR-214-5p	ITCH	83737	Luciferase reporter assay//qRT-PCR//Western blot	Functional MTI	MIRT735172	25815880
hsa-miR-214-5p	RASSF5	83593	Luciferase reporter assay//qRT-PCR//Western blot	Functional MTI	MIRT734113	28290615
hsa-miR-214-5p	TP53	7157	qRT-PCR//Western blot	Functional MTI	MIRT735318	25962755
hsa-miR-23b-3p	ATG12	9140	Immunohistochemistry//Luciferase reporter assay//qRT-PCR//Western blot	Functional MTI	MIRT438324	25996293
hsa-miR-23b-3p	ATG12	9140	Immunohistochemistry//Luciferase reporter assay//qRT-PCR//Western blot	Functional MTI	MIRT438324	23916944
hsa-miR-23b-3p	CA2	760	Luciferase reporter assay//qRT-PCR//Western blot	Functional MTI	MIRT323483	24670789
hsa-miR-23b-3p	CCNG1	900	Luciferase reporter assay	Functional MTI	MIRT732638	26872615
hsa-miR-23b-3p	CHUK	1147	Luciferase reporter assay	Functional MTI	MIRT007041	22660635
hsa-miR-23b-3p	ETS1	2113	Luciferase reporter assay//qRT-PCR//Western blot	Functional MTI	MIRT438321	26041881
hsa-miR-23b-3p	G3BP2	9908	Luciferase reporter assay//qRT-PCR//Western blot	Functional MTI	MIRT733397	26839366
hsa-miR-23b-3p	GJA1	2697	Luciferase reporter assay//qRT-PCR//Western blot	Functional MTI	MIRT046296	26283635
hsa-miR-23b-3p	HMGA2	8091	Luciferase reporter assay	Functional MTI	MIRT438260	24681352
hsa-miR-23b-3p	HMGB2	3148	Immunohistochemistry//Luciferase reporter assay//qRT-PCR//Western blot	Functional MTI	MIRT438323	25996293
hsa-miR-23b-3p	MARCKS	4082	Luciferase reporter assay	Functional MTI	MIRT437896	24985346
hsa-miR-23b-3p	MET	4233	qRT-PCR//Luciferase reporter assay//Western blot	Functional MTI	MIRT004292	25405368
hsa-miR-23b-3p	MET	4233	Luciferase reporter assay//qRT-PCR//Western blot//Reporter assay;Western blot;qRT-PCR	Functional MTI	MIRT004292	19490101
hsa-miR-23b-3p	MET	4233	Luciferase reporter assay//qRT-PCR//Western blot	Functional MTI	MIRT004292	28077801
hsa-miR-23b-3p	NOTCH1	4851	Reporter assay	Functional MTI	MIRT001775	17150773
hsa-miR-23b-3p	NOTCH2	4853	Luciferase reporter assay//qRT-PCR//Western blot	Functional MTI	MIRT438322	26041881
hsa-miR-23b-3p	PLAU	5328	Luciferase reporter assay//qRT-PCR//Western blot	Functional MTI	MIRT004291	19490101
hsa-miR-23b-3p	PLAU	5328	qRT-PCR//Western blot	Functional MTI	MIRT004291	21242962
hsa-miR-23b-3p	PRAP1	118471	Reporter assay;Western blot;qRT-PCR	Functional MTI	MIRT001177	19490101
hsa-miR-23b-3p	PRDX3	10935	Luciferase reporter assay	Functional MTI	MIRT734334	24828865
hsa-miR-23b-3p	PRKACB	5567	Luciferase reporter assay//Immunocytochemistry//Western blot	Functional MTI	MIRT006806	24916040
hsa-miR-23b-3p	PRKACB	5567	Luciferase reporter assay//qRT-PCR	Functional MTI	MIRT006806	22449550
hsa-miR-23b-3p	PTEN	5728	Luciferase reporter assay	Functional MTI	MIRT007096	23189187
hsa-miR-23b-3p	PTK2B	2185	Luciferase reporter assay//qRT-PCR//Western blot	Functional MTI	MIRT006963	28262617
hsa-miR-23b-3p	RGS5	8490	Luciferase reporter assay	Functional MTI	MIRT735003	25810883
hsa-miR-23b-3p	RRAS2	22800	Luciferase reporter assay	Functional MTI	MIRT438004	24391759
hsa-miR-23b-3p	RUNX2	860	In situ hybridization//Luciferase reporter assay//qRT-PCR//Western blot	Functional MTI	MIRT054635	24613919
hsa-miR-23b-3p	SIRT1	23411	Luciferase reporter assay//Microarray//qRT-PCR//Western blot	Functional MTI	MIRT732633	26687158
hsa-miR-23b-3p	SRC	6714	Luciferase reporter assay	Functional MTI	MIRT007051	23074286
hsa-miR-23b-3p	TAB2	23118	Luciferase reporter assay	Functional MTI	MIRT007040	22660635
hsa-miR-23b-3p	TAB3	257397	Luciferase reporter assay	Functional MTI	MIRT007039	22660635
hsa-miR-23b-3p	TGIF1	7050	In situ hybridization//Luciferase reporter assay//qRT-PCR//Western blot	Functional MTI	MIRT735550	27306475
hsa-miR-23b-3p	TMEM64	169200	Luciferase reporter assay//Western blot	Functional MTI	MIRT732396	27606130
hsa-miR-23b-3p	TUSC7	285194	Luciferase reporter assay	Functional MTI	MIRT054308	27766072
hsa-miR-23b-3p	TUSC7	285194	ChIP-seq//Luciferase reporter assay//Microarray//qRT-PCR//Western blot	Functional MTI	MIRT054308	25765901
hsa-miR-23b-3p	VCAN	1462	Luciferase reporter assay//Western blot	Functional MTI	MIRT735532	28035060
hsa-miR-23b-3p	VHL	7428	Luciferase reporter assay	Functional MTI	MIRT007006	22649212
hsa-miR-23b-3p	ZEB1	6935	Luciferase reporter assay//Western blot	Functional MTI	MIRT053244	23844063
hsa-miR-23b-5p	PRODH	5625	Luciferase reporter assay//qRT-PCR//Western blot	Functional MTI	MIRT004581	20562915
hsa-miR-23b-5p	SMAD3	4088	Immunohistochemistry//Luciferase reporter assay//qRT-PCR//Western blot	Functional MTI	MIRT733227	26153982
hsa-miR-23b-5p	TGFB2	7042	Luciferase reporter assay	Functional MTI	MIRT735094	27388239
hsa-miR-23b-5p	TGFBR2	7048	Luciferase reporter assay	Functional MTI	MIRT735097	27388239
hsa-miR-27b-5p	ADAM19	8728	Luciferase reporter assay//Western blot	Functional MTI	MIRT732801	26473412
hsa-miR-27b-5p	ARFGEF1	10565	Luciferase reporter assay//Western blot	Functional MTI	MIRT732798	26473412
hsa-miR-27b-5p	PXN	5829	Luciferase reporter assay//Western blot	Functional MTI	MIRT732799	26473412
hsa-miR-27b-5p	RAB14	51552	Luciferase reporter assay//Western blot	Functional MTI	MIRT732800	26473412
hsa-miR-328-3p	ABCG2	9429	Immunoblot//Luciferase reporter assay//qRT-PCR	Functional MTI	MIRT000081	21219875
hsa-miR-328-3p	ABCG2	9429	Luciferase reporter assay//qRT-PCR//Western blot//Reporter assay;Western blot;qRT-PCR;Other	Functional MTI	MIRT000081	19270061
hsa-miR-328-3p	ABCG2	9429	Luciferase reporter assay//qRT-PCR//Western blot	Functional MTI	MIRT000081	22453125
hsa-miR-328-3p	BACE1	23621	Luciferase reporter assay	Functional MTI	MIRT000080	18716028
hsa-miR-328-3p	CD44	960	Immunohistochemistry//Luciferase reporter assay//qRT-PCR//Western blot	Functional MTI	MIRT000989	24318997
hsa-miR-328-3p	CD44	960	Luciferase reporter assay//Reporter assay;Other	Functional MTI	MIRT000989	18560585
hsa-miR-328-3p	H2AFX	3014	Reporter assay;Western blot;qRT-PCR	Functional MTI	MIRT019531	19377482
hsa-miR-328-3p	KCNH2	3757	Luciferase reporter assay//Western blot	Functional MTI	MIRT734250	25824027
hsa-miR-328-3p	MMP16	4325	Luciferase reporter assay//qRT-PCR//Western blot	Functional MTI	MIRT052989	22453125
hsa-miR-328-3p	PLCE1	51196	//Luciferase reporter assay//qRT-PCR//Western blot	Functional MTI	MIRT735519	26773497
hsa-miR-328-3p	PTPRJ	5795	qRT-PCR//Western blot	Functional MTI	MIRT006477	22564856
hsa-miR-328-3p	SFRP1	6422	Immunohistochemistry//Luciferase reporter assay//Western blot	Functional MTI	MIRT054681	24305703
hsa-miR-433-3p	AZIN1	51582	ChIP-seq//Immunohistochemistry//In situ hybridization//Luciferase reporter assay//qRT-PCR//Western blot	Functional MTI	MIRT438553	23868013
hsa-miR-433-3p	CFTR	1080	Luciferase reporter assay	Functional MTI	MIRT007361	23555973
hsa-miR-433-3p	CREB1	1385	Luciferase reporter assay	Functional MTI	MIRT086929	26844702
hsa-miR-433-3p	FGF20	26281	Luciferase reporter assay//Western blot	Functional MTI	MIRT001741	18252210
hsa-miR-433-3p	GBP2	2634	Luciferase reporter assay//Microarray//qRT-PCR	Functional MTI	MIRT437355	22864358
hsa-miR-433-3p	GRB2	2885	Luciferase reporter assay//Western blot	Functional MTI	MIRT001201	19531230
hsa-miR-433-3p	HIF1A	3091	Luciferase reporter assay//qRT-PCR//Western blot	Functional MTI	MIRT731849	27815672
hsa-miR-433-3p	KRAS	3845	Luciferase reporter assay//qRT-PCR//Western blot	Functional MTI	MIRT053561	23880861
hsa-miR-433-3p	MET	4233	Luciferase reporter assay	Functional MTI	MIRT731338	26844702
hsa-miR-433-3p	RUNX2	860	Luciferase reporter assay	Functional MTI	MIRT007225	23353875
hsa-miR-433-3p	TYMS	7298	Luciferase reporter assay//qRT-PCR//Western blot	Functional MTI	MIRT438242	23915286
hsa-miR-4448	CCDC88A	55704	ChIP-seq//Flow//Microarray//qRT-PCR//Western blot	Functional MTI	MIRT053777	24861464
hsa-miR-451a	ABCB1	5243	qRT-PCR//Luciferase reporter assay//Western blot	Functional MTI	MIRT005656	18645025
hsa-miR-451a	ADAM10	102	Luciferase reporter assay//qRT-PCR//Western blot	Functional MTI	MIRT732446	25151965
hsa-miR-451a	AKT1	207	qRT-PCR//Western blot	Functional MTI	MIRT005740	20816946
hsa-miR-451a	BCL2	596	qRT-PCR//Western blot	Functional MTI	MIRT005744	20816946
hsa-miR-451a	CAB39	51719	Immunocytochemistry//In situ hybridization//Northern blot//qRT-PCR//Western blot	Functional MTI	MIRT000500	22844503
hsa-miR-451a	CAB39	51719	In situ hybridization//Luciferase reporter assay//qRT-PCR//Western blot	Functional MTI	MIRT000500	22179124
hsa-miR-451a	CAB39	51719	Immunofluorescence//Immunohistochemistry//Luciferase reporter assay//qRT-PCR//Western blot	Functional MTI	MIRT000500	27476171
hsa-miR-451a	CAB39	51719	qRT-PCR//Luciferase reporter assay//Western blot//Microarray	Functional MTI	MIRT000500	20227367
hsa-miR-451a	CDKN2D	1032	Luciferase reporter assay//Western blot	Functional MTI	MIRT734393	26019450
hsa-miR-451a	CPNE3	8895	Luciferase reporter assay//qRT-PCR//Western blot//Flow	Functional MTI	MIRT052920	24574214
hsa-miR-451a	DCBLD2	131566	Luciferase reporter assay//qRT-PCR//Western blot	Functional MTI	MIRT054788	24918822
hsa-miR-451a	IKBKB	3551	Luciferase reporter assay	Functional MTI	MIRT438803	23740840
hsa-miR-451a	IL6	3569	Luciferase reporter assay//qRT-PCR//Western blot	Functional MTI	MIRT735462	27461244
hsa-miR-451a	IL6R	3570	Luciferase reporter assay	Functional MTI	MIRT054843	25623956
hsa-miR-451a	IL6R	3570	qRT-PCR//Western blot	Functional MTI	MIRT054843	24445140
hsa-miR-451a	MAP3K1	4214	Luciferase reporter assay//Western blot	Functional MTI	MIRT734394	26019450
hsa-miR-451a	MAPK1	5594	Immunofluorescence//Luciferase reporter assay//qRT-PCR//Western blot	Functional MTI	MIRT733562	27780852
hsa-miR-451a	MIF	4282	Luciferase reporter assay	Functional MTI	MIRT000046	28086136
hsa-miR-451a	MIF	4282	ELISA//Luciferase reporter assay//Microarray//qRT-PCR//Western blot	Functional MTI	MIRT000046	19318487
hsa-miR-451a	MIF	4282	Luciferase reporter assay//Western blot	Functional MTI	MIRT000046	24138931
hsa-miR-451a	MIF	4282	Luciferase reporter assay	Functional MTI	MIRT000046	26884830
hsa-miR-451a	MMP2	4313	qRT-PCR//Western blot	Functional MTI	MIRT005742	27173190
hsa-miR-451a	MMP2	4313	qRT-PCR//Western blot	Functional MTI	MIRT005742	20816946
hsa-miR-451a	MMP9	4318	qRT-PCR//Western blot	Functional MTI	MIRT005743	20816946
hsa-miR-451a	MYC	4609	Luciferase reporter assay	Functional MTI	MIRT006358	25310895
hsa-miR-451a	MYC	4609	Luciferase reporter assay//qRT-PCR//Western blot	Functional MTI	MIRT006358	27571748
hsa-miR-451a	MYC	4609	Luciferase reporter assay	Functional MTI	MIRT006358	21464222
hsa-miR-451a	OXTR	5021	Luciferase reporter assay	Functional MTI	MIRT733616	26273428
hsa-miR-451a	RAB14	51552	Flow//Luciferase reporter assay//Microarray//qRT-PCR//Western blot//Reporter assay	Functional MTI	MIRT006533	21358675
hsa-miR-451a	RAB5A	5868	Luciferase reporter assay//qRT-PCR//Western blot//Flow	Functional MTI	MIRT052921	24574214
hsa-miR-451a	TMED7	51014	qRT-PCR//Western blot	Functional MTI	MIRT006597	20816946
hsa-miR-451a	TSC1	7248	qRT-PCR//Western blot	Functional MTI	MIRT732930	26458815
hsa-miR-451a	TSC1	7248	Flow//Luciferase reporter assay//qRT-PCR//Western blot	Functional MTI	MIRT732930	25915427
hsa-miR-455-5p	NCSTN	23385	Luciferase reporter assay//ELISA	Functional MTI	MIRT438452	25100943
hsa-miR-455-5p	RAB18	22931	Luciferase reporter assay//qRT-PCR//Western blot	Functional MTI	MIRT733286	27451075
hsa-miR-455-5p	UBA7	7318	Luciferase reporter assay//qRT-PCR//Western blot	Functional MTI	MIRT732231	27235675
hsa-miR-485-3p	MAT1A	4143	Luciferase reporter assay	Functional MTI	MIRT437451	23241961
hsa-miR-485-3p	NFYB	4801	Luciferase reporter assay//qRT-PCR//Western blot	Functional MTI	MIRT005607	21252292
hsa-miR-485-3p	NTRK3	4916	Luciferase reporter assay	Functional MTI	MIRT000045	19370765
hsa-miR-485-3p	PBRM1	55193	Luciferase reporter assay//qRT-PCR//Western blot//immunosorbent	Functional MTI	MIRT735513	26645583
hsa-miR-485-3p	PPARGC1A	10891	Luciferase reporter assay	Functional MTI	MIRT731334	27010860
hsa-miR-485-3p	SLC40A1	30061	Luciferase reporter assay//QRTPCR//Western blot	Functional MTI	MIRT054252	23593016
hsa-miR-486-3p	BCL11A	53335	Luciferase reporter assay//qRT-PCR//Western blot	Functional MTI	MIRT053329	23593217
hsa-miR-486-3p	ECM1	1893	Luciferase reporter assay	Functional MTI	MIRT732986	27133046
hsa-miR-486-3p	FASN	2194	qRT-PCR//Western blot	Functional MTI	MIRT734477	25983556
[truncated: 53 more rows]
